# Supplementary material for: Parturition Signaling by Visual Cues in Female Marmosets (Callithrix jacchus)
Source: PLoS One. 2015 Jun 5;10(6):e0129319. doi: 10.1371/journal.pone.0129319 (PMC4457725; doi:10.1371/journal.pone.0129319)
Supplement: S1 Dataset — Mean reflectance spectra (coloration) from the skin of the right and left sides of common marmoset female’s genitalia and thighs. Raw values given by Spectra Suite software (Ocean Optics). Weeks preceding (-4 to -1) and following (+1 to +2) parturition are indicated. wl = wavelenght. *Differences in wavelength scales reflect the use of different USB4000-UV-VIS spectrometers (Ocean Optics). (XLSX) [file pone.0129319.s002.xlsx]

## Sheet: Genitalia
S1 Dataset - Genitalia reflectance spectra
Mean reflectance spectra (coloration) from the skin of the right and left sides of common marmoset female’s genitalia. Raw values given by Spectra Suite software (Ocean Optics). Weeks preceding (-4 to -1) and following (+1 to +2) parturition are indicated. wl = wavelenght.
*Differences in wavelength scales reflect the use of different USB4000-UV-VIS spectrometers (Ocean Optics).
Female A													Female B													Female C													Female D
wl*	-4	wl*	-3	wl	-2	wl	-1	wl	1	wl	2		wl	-4	wl	-3	wl	-2	wl	-1	wl	1	wl	2		wl	-4	wl	-3	wl	-2	wl	-1	wl	1	wl	2		wl	-4	wl	-3	wl	-2	wl	-1	wl	1	wl
399.99	44.4855	399.99	50.5095	399.87	45.1935	399.87	35.8665	399.87	51.576	399.87	65.17		399.87	56.031	399.87	53.1495	399.87	48.793	399.87	62.122	399.87	55.2975	399.87	41.927		399.87	40.007	399.87	51.5655	399.87	69.6545	399.87	59.3735	399.87	47.763	399.87	23.8605		399.87	46.0635	399.87	35.5345	399.87	40.042	399.87	54.2365	399.87	60.72	399.87
400.2	44.463	400.2	50.354	400.08	45.0335	400.08	35.7215	400.08	51.4155	400.08	65.083		400.08	55.9225	400.08	53.203	400.08	48.668	400.08	61.95	400.08	55.029	400.08	41.8145		400.08	39.907	400.08	51.4495	400.08	69.5505	400.08	59.144	400.08	47.75	400.08	23.8615		400.08	45.938	400.08	35.505	400.08	40.039	400.08	54.212	400.08	60.5825	400.08
400.4	44.315	400.4	50.619	400.28	44.912	400.28	35.659	400.28	51.418	400.28	64.894		400.28	55.8075	400.28	53.143	400.28	48.5795	400.28	61.9325	400.28	54.977	400.28	41.79		400.28	39.8125	400.28	51.454	400.28	69.326	400.28	58.97	400.28	47.6625	400.28	23.8835		400.28	45.823	400.28	35.36	400.28	39.915	400.28	53.8975	400.28	60.4755	400.28
400.61	44.2805	400.61	50.8885	400.49	44.873	400.49	35.6125	400.49	51.103	400.49	64.684		400.49	55.515	400.49	52.9075	400.49	48.499	400.49	61.754	400.49	54.9165	400.49	41.6915		400.49	39.746	400.49	51.3475	400.49	69.1415	400.49	58.783	400.49	47.48	400.49	23.7605		400.49	45.717	400.49	35.33	400.49	39.8685	400.49	53.6295	400.49	60.3075	400.49
400.82	44.435	400.82	50.8065	400.69	44.8145	400.69	35.612	400.69	50.886	400.69	64.6705		400.69	55.522	400.69	52.7595	400.69	48.378	400.69	61.5045	400.69	54.863	400.69	41.66		400.69	39.6355	400.69	51.2595	400.69	68.9245	400.69	58.654	400.69	47.3805	400.69	23.752		400.69	45.543	400.69	35.2865	400.69	39.8045	400.69	53.4945	400.69	60.05	400.69
401.03	44.1675	401.03	50.585	400.9	44.8615	400.9	35.6005	400.9	50.819	400.9	64.605		400.9	55.4755	400.9	52.7965	400.9	48.3075	400.9	61.3255	400.9	54.7435	400.9	41.5745		400.9	39.6225	400.9	51.1145	400.9	68.777	400.9	58.6475	400.9	47.264	400.9	23.716		400.9	45.3665	400.9	35.1535	400.9	39.6685	400.9	53.459	400.9	59.8265	400.9
401.23	44.1565	401.23	50.6245	401.11	44.8665	401.11	35.5495	401.11	50.7775	401.11	64.513		401.11	55.242	401.11	52.6695	401.11	48.1955	401.11	61.1665	401.11	54.6445	401.11	41.5195		401.11	39.53	401.11	50.9855	401.11	68.7975	401.11	58.5095	401.11	47.118	401.11	23.639		401.11	45.242	401.11	35.1265	401.11	39.596	401.11	53.2695	401.11	59.642	401.11
401.44	44.1895	401.44	50.4115	401.31	44.7675	401.31	35.5565	401.31	50.713	401.31	64.379		401.31	55.0195	401.31	52.467	401.31	48.0225	401.31	61.098	401.31	54.4725	401.31	41.436		401.31	39.41	401.31	50.893	401.31	68.773	401.31	58.3045	401.31	47.0045	401.31	23.524		401.31	45.176	401.31	35.033	401.31	39.445	401.31	53.1945	401.31	59.53	401.31
401.65	44.1305	401.65	50.4525	401.52	44.657	401.52	35.5215	401.52	50.581	401.52	64.409		401.52	54.922	401.52	52.395	401.52	47.7935	401.52	61.067	401.52	54.4585	401.52	41.3225		401.52	39.3555	401.52	50.748	401.52	68.617	401.52	58.2205	401.52	46.8795	401.52	23.3995		401.52	44.9925	401.52	35.0585	401.52	39.3095	401.52	53.1395	401.52	59.43	401.52
401.86	44.0585	401.86	50.231	401.73	44.4765	401.73	35.4435	401.73	50.386	401.73	64.304		401.73	54.6855	401.73	52.3705	401.73	47.776	401.73	60.909	401.73	54.2385	401.73	41.26		401.73	39.236	401.73	50.69	401.73	68.3845	401.73	58.2245	401.73	46.7925	401.73	23.3185		401.73	44.9495	401.73	34.948	401.73	39.0525	401.73	53.15	401.73	59.297	401.73
402.06	43.795	402.06	50.3685	401.93	44.3385	401.93	35.401	401.93	50.323	401.93	64.2055		401.93	54.576	401.93	52.2515	401.93	47.679	401.93	60.7615	401.93	54.0035	401.93	41.138		401.93	39.1385	401.93	50.5595	401.93	68.225	401.93	58.061	401.93	46.6815	401.93	23.2305		401.93	44.8485	401.93	34.8755	401.93	38.95	401.93	53.099	401.93	59.1635	401.93
402.27	43.6515	402.27	50.603	402.14	44.1795	402.14	35.371	402.14	50.2795	402.14	64.024		402.14	54.333	402.14	52.2105	402.14	47.6665	402.14	60.605	402.14	53.877	402.14	41.035		402.14	39.118	402.14	50.4325	402.14	68.005	402.14	57.8995	402.14	46.476	402.14	23.1115		402.14	44.78	402.14	34.787	402.14	38.8555	402.14	52.8615	402.14	59.074	402.14
402.48	43.2205	402.48	50.354	402.34	44.056	402.34	35.267	402.34	50.323	402.34	63.9895		402.34	54.1985	402.34	52.0335	402.34	47.5655	402.34	60.47	402.34	53.792	402.34	41.034		402.34	39.081	402.34	50.3245	402.34	67.738	402.34	57.856	402.34	46.3175	402.34	22.97		402.34	44.7105	402.34	34.7645	402.34	38.658	402.34	52.827	402.34	58.9265	402.34
402.68	43.136	402.68	49.898	402.55	43.9205	402.55	35.0785	402.55	50.147	402.55	63.906		402.55	54.047	402.55	51.8765	402.55	47.4945	402.55	60.2635	402.55	53.6185	402.55	40.9445		402.55	39.0305	402.55	50.098	402.55	67.621	402.55	57.7525	402.55	46.1865	402.55	22.8235		402.55	44.57	402.55	34.719	402.55	38.5315	402.55	52.8765	402.55	58.7405	402.55
402.89	43.101	402.89	49.6415	402.76	43.7025	402.76	34.9395	402.76	50.206	402.76	63.874		402.76	53.9725	402.76	51.855	402.76	47.482	402.76	60.244	402.76	53.5405	402.76	40.926		402.76	38.917	402.76	50.0725	402.76	67.5005	402.76	57.599	402.76	46.165	402.76	22.8305		402.76	44.4925	402.76	34.634	402.76	38.389	402.76	52.767	402.76	58.5445	402.76
403.1	42.7675	403.1	49.7395	402.96	43.5465	402.96	34.886	402.96	50.157	402.96	63.718		402.96	53.7815	402.96	51.6885	402.96	47.3695	402.96	60.0345	402.96	53.428	402.96	40.8115		402.96	38.796	402.96	49.893	402.96	67.2285	402.96	57.3715	402.96	45.9775	402.96	22.746		402.96	44.395	402.96	34.3855	402.96	38.208	402.96	52.4565	402.96	58.423	402.96
403.31	42.7555	403.31	49.65	403.17	43.4415	403.17	34.7885	403.17	50.0795	403.17	63.491		403.17	53.7205	403.17	51.286	403.17	47.2005	403.17	59.897	403.17	53.22	403.17	40.7405		403.17	38.4895	403.17	49.851	403.17	67.103	403.17	57.184	403.17	45.8435	403.17	22.6105		403.17	44.281	403.17	34.3115	403.17	38.096	403.17	52.124	403.17	58.29	403.17
403.51	42.585	403.51	49.028	403.37	43.1935	403.37	34.642	403.37	49.983	403.37	63.4065		403.37	53.7495	403.37	51.047	403.37	47.0425	403.37	59.822	403.37	52.9795	403.37	40.55		403.37	38.334	403.37	49.6665	403.37	66.896	403.37	57.019	403.37	45.692	403.37	22.4915		403.37	44.2105	403.37	34.1515	403.37	37.8805	403.37	51.7825	403.37	58.0745	403.37
403.72	42.504	403.72	49.1135	403.58	42.983	403.58	34.479	403.58	49.7245	403.58	63.252		403.58	53.6135	403.58	50.9675	403.58	47.024	403.58	59.5825	403.58	52.904	403.58	40.5155		403.58	38.3195	403.58	49.5875	403.58	66.6535	403.58	56.896	403.58	45.5585	403.58	22.493		403.58	44.037	403.58	34.1615	403.58	37.67	403.58	51.353	403.58	57.8245	403.58
403.93	42.2465	403.93	48.86	403.79	42.8915	403.79	34.429	403.79	49.563	403.79	63.1205		403.79	53.5535	403.79	50.798	403.79	46.979	403.79	59.358	403.79	52.6445	403.79	40.4465		403.79	38.194	403.79	49.523	403.79	66.5315	403.79	56.8755	403.79	45.4885	403.79	22.391		403.79	43.906	403.79	33.978	403.79	37.5325	403.79	50.9845	403.79	57.5575	403.79
404.13	42.05	404.13	48.814	403.99	42.79	403.99	34.3575	403.99	49.47	403.99	63.049		403.99	53.479	403.99	50.5355	403.99	46.8715	403.99	59.219	403.99	52.6	403.99	40.4885		403.99	38.031	403.99	49.341	403.99	66.4245	403.99	56.649	403.99	45.449	403.99	22.224		403.99	43.745	403.99	33.922	403.99	37.4085	403.99	50.628	403.99	57.23	403.99
404.34	42.1075	404.34	48.508	404.2	42.6045	404.2	34.3335	404.2	49.2715	404.2	62.9915		404.2	53.435	404.2	50.498	404.2	46.781	404.2	59.007	404.2	52.526	404.2	40.4985		404.2	37.9755	404.2	49.3565	404.2	66.187	404.2	56.567	404.2	45.338	404.2	22.1		404.2	43.6145	404.2	33.835	404.2	37.2625	404.2	50.28	404.2	57.0855	404.2
404.55	42.01	404.55	48.283	404.4	42.4905	404.4	34.207	404.4	49.0765	404.4	62.833		404.4	53.396	404.4	50.3075	404.4	46.5525	404.4	59.005	404.4	52.4545	404.4	40.5235		404.4	37.826	404.4	49.229	404.4	66.1815	404.4	56.4405	404.4	45.3085	404.4	22.0415		404.4	43.483	404.4	33.6945	404.4	37.127	404.4	50.0705	404.4	56.96	404.4
404.76	42.0955	404.76	48.402	404.61	42.454	404.61	34.1965	404.61	48.8625	404.61	62.673		404.61	53.3115	404.61	50.1145	404.61	46.503	404.61	58.9225	404.61	52.3245	404.61	40.441		404.61	37.69	404.61	49.1195	404.61	66.0895	404.61	56.2365	404.61	45.2305	404.61	22.0165		404.61	43.429	404.61	33.552	404.61	37.0865	404.61	49.83	404.61	56.8405	404.61
404.96	42.123	404.96	48.2635	404.82	42.464	404.82	34.204	404.82	48.8115	404.82	62.5725		404.82	53.2955	404.82	50.082	404.82	46.5075	404.82	58.898	404.82	52.1345	404.82	40.41		404.82	37.656	404.82	49.154	404.82	66.0295	404.82	56.1565	404.82	45.2225	404.82	21.953		404.82	43.3415	404.82	33.485	404.82	37.007	404.82	49.604	404.82	56.7265	404.82
405.17	41.941	405.17	48.3105	405.02	42.437	405.02	34.189	405.02	48.5905	405.02	62.5505		405.02	53.3	405.02	49.8745	405.02	46.3435	405.02	58.7205	405.02	51.8855	405.02	40.2605		405.02	37.565	405.02	48.959	405.02	65.772	405.02	55.9455	405.02	45.1115	405.02	21.921		405.02	43.236	405.02	33.3545	405.02	36.9135	405.02	49.658	405.02	56.6655	405.02
405.38	41.837	405.38	47.987	405.23	42.32	405.23	34.128	405.23	48.579	405.23	62.407		405.23	53.2565	405.23	49.8405	405.23	46.2905	405.23	58.705	405.23	51.655	405.23	40.159		405.23	37.5445	405.23	48.9675	405.23	65.7905	405.23	55.8275	405.23	45.042	405.23	21.9055		405.23	43.1905	405.23	33.4365	405.23	36.8335	405.23	49.7035	405.23	56.662	405.23
405.58	41.8145	405.58	47.7695	405.43	42.1285	405.43	34.0705	405.43	48.405	405.43	62.3575		405.43	53.051	405.43	49.802	405.43	46.1925	405.43	58.4825	405.43	51.609	405.43	40.0865		405.43	37.594	405.43	48.772	405.43	65.6655	405.43	55.686	405.43	44.9855	405.43	21.9025		405.43	43.064	405.43	33.465	405.43	36.7975	405.43	49.832	405.43	56.5235	405.43
405.79	41.59	405.79	47.7835	405.64	42.0945	405.64	34.1035	405.64	48.286	405.64	62.2445		405.64	52.862	405.64	49.751	405.64	46.1395	405.64	58.447	405.64	51.5785	405.64	40.068		405.64	37.566	405.64	48.763	405.64	65.5515	405.64	55.481	405.64	44.936	405.64	21.8445		405.64	42.9565	405.64	33.463	405.64	36.8225	405.64	50.02	405.64	56.4495	405.64
406	41.44	406	47.567	405.85	42.0445	405.85	34.1505	405.85	48.389	405.85	62.143		405.85	52.844	405.85	49.663	405.85	46.0715	405.85	58.354	405.85	51.4625	405.85	40.0905		405.85	37.5575	405.85	48.643	405.85	65.3895	405.85	55.37	405.85	44.8635	405.85	21.8175		405.85	42.888	405.85	33.4405	405.85	36.803	405.85	50.2365	405.85	56.3775	405.85
406.2	41.549	406.2	48.0555	406.05	41.9365	406.05	34.1145	406.05	48.3015	406.05	62.101		406.05	52.696	406.05	49.6125	406.05	45.9375	406.05	58.3155	406.05	51.465	406.05	40.0585		406.05	37.5125	406.05	48.5795	406.05	65.262	406.05	55.1505	406.05	44.805	406.05	21.811		406.05	42.843	406.05	33.4605	406.05	36.785	406.05	50.377	406.05	56.36	406.05
406.41	41.3755	406.41	47.935	406.26	41.8405	406.26	34.0725	406.26	48.2595	406.26	62.0055		406.26	52.597	406.26	49.5905	406.26	45.8505	406.26	58.099	406.26	51.312	406.26	39.9165		406.26	37.5265	406.26	48.5135	406.26	65.0365	406.26	54.999	406.26	44.6425	406.26	21.804		406.26	42.8105	406.26	33.3375	406.26	36.812	406.26	50.555	406.26	56.3075	406.26
406.62	41.295	406.62	47.749	406.46	41.9085	406.46	33.951	406.46	48.229	406.46	61.831		406.46	52.4125	406.46	49.5115	406.46	45.6705	406.46	58.1415	406.46	51.157	406.46	39.765		406.46	37.485	406.46	48.3275	406.46	64.987	406.46	54.816	406.46	44.4295	406.46	21.679		406.46	42.757	406.46	33.3575	406.46	36.825	406.46	50.655	406.46	56.088	406.46
406.83	41.0785	406.83	47.9255	406.67	41.8095	406.67	33.9275	406.67	48.156	406.67	61.746		406.67	52.3355	406.67	49.398	406.67	45.612	406.67	57.9155	406.67	51.104	406.67	39.607		406.67	37.421	406.67	48.2285	406.67	64.8475	406.67	54.689	406.67	44.2735	406.67	21.6755		406.67	42.7435	406.67	33.4205	406.67	36.8045	406.67	50.6965	406.67	55.9095	406.67
407.03	41.083	407.03	47.877	406.87	41.7155	406.87	33.923	406.87	48.119	406.87	61.721		406.87	52.2735	406.87	49.3755	406.87	45.5075	406.87	57.8315	406.87	51.013	406.87	39.5555		406.87	37.404	406.87	48.192	406.87	64.8065	406.87	54.58	406.87	44.1335	406.87	21.6315		406.87	42.6595	406.87	33.3605	406.87	36.778	406.87	50.636	406.87	55.6845	406.87
407.24	40.932	407.24	48.0065	407.08	41.5265	407.08	33.876	407.08	48.0995	407.08	61.6085		407.08	52.1135	407.08	49.208	407.08	45.2945	407.08	57.722	407.08	50.895	407.08	39.579		407.08	37.392	407.08	48.036	407.08	64.621	407.08	54.397	407.08	44.0435	407.08	21.5935		407.08	42.5255	407.08	33.328	407.08	36.7135	407.08	50.5865	407.08	55.5815	407.08
407.45	40.8905	407.45	47.791	407.29	41.359	407.29	33.819	407.29	48.073	407.29	61.4125		407.29	51.935	407.29	49.2285	407.29	45.2485	407.29	57.5225	407.29	50.7955	407.29	39.65		407.29	37.3915	407.29	48.041	407.29	64.5205	407.29	54.3615	407.29	43.9915	407.29	21.415		407.29	42.483	407.29	33.346	407.29	36.733	407.29	50.447	407.29	55.365	407.29
407.65	41.095	407.65	47.5585	407.49	41.3115	407.49	33.7395	407.49	48.0125	407.49	61.2985		407.49	51.819	407.49	49.1355	407.49	45.1515	407.49	57.3725	407.49	50.723	407.49	39.6235		407.49	37.3335	407.49	47.9405	407.49	64.326	407.49	54.2785	407.49	43.8805	407.49	21.267		407.49	42.365	407.49	33.275	407.49	36.683	407.49	50.4325	407.49	55.154	407.49
407.86	41.237	407.86	47.7355	407.7	41.2855	407.7	33.649	407.7	47.9475	407.7	61.212		407.7	51.718	407.7	49.1415	407.7	45.0825	407.7	57.3005	407.7	50.6225	407.7	39.5365		407.7	37.3905	407.7	47.955	407.7	64.184	407.7	54.192	407.7	43.7445	407.7	21.21		407.7	42.339	407.7	33.212	407.7	36.5915	407.7	50.3705	407.7	55.159	407.7
408.07	41.272	408.07	47.8815	407.9	41.233	407.9	33.543	407.9	47.9375	407.9	61.1885		407.9	51.63	407.9	49.046	407.9	44.991	407.9	57.15	407.9	50.457	407.9	39.4865		407.9	37.3245	407.9	47.915	407.9	64.01	407.9	54.186	407.9	43.6375	407.9	21.171		407.9	42.3255	407.9	33.248	407.9	36.55	407.9	50.4025	407.9	55.0735	407.9
408.27	41.1805	408.27	47.774	408.11	41.099	408.11	33.464	408.11	47.7765	408.11	61.097		408.11	51.546	408.11	48.944	408.11	44.767	408.11	57.1115	408.11	50.313	408.11	39.407		408.11	37.221	408.11	47.812	408.11	63.9865	408.11	54.104	408.11	43.565	408.11	21.08		408.11	42.216	408.11	33.1385	408.11	36.5055	408.11	50.354	408.11	54.91	408.11
408.48	41.147	408.48	47.0675	408.32	41.037	408.32	33.3175	408.32	47.7295	408.32	60.95		408.32	51.4685	408.32	48.849	408.32	44.735	408.32	56.98	408.32	50.18	408.32	39.391		408.32	37.204	408.32	47.7055	408.32	63.805	408.32	54.068	408.32	43.387	408.32	21.0675		408.32	42.079	408.32	33.1175	408.32	36.461	408.32	50.171	408.32	54.789	408.32
408.69	41.3135	408.69	47.0975	408.52	41.046	408.52	33.243	408.52	47.651	408.52	60.8035		408.52	51.388	408.52	48.8185	408.52	44.647	408.52	56.988	408.52	50.0745	408.52	39.396		408.52	37.213	408.52	47.613	408.52	63.8375	408.52	53.9565	408.52	43.3185	408.52	20.974		408.52	42.007	408.52	33.137	408.52	36.33	408.52	50.062	408.52	54.678	408.52
408.89	41.2125	408.89	47.1855	408.73	40.9035	408.73	33.193	408.73	47.57	408.73	60.721		408.73	51.271	408.73	48.6835	408.73	44.6245	408.73	56.782	408.73	49.99	408.73	39.355		408.73	37.1615	408.73	47.54	408.73	63.6895	408.73	53.916	408.73	43.285	408.73	20.93		408.73	41.893	408.73	33.0155	408.73	36.194	408.73	50.038	408.73	54.643	408.73
409.1	41.42	409.1	46.7805	408.93	40.794	408.93	33.153	408.93	47.5415	408.93	60.6615		408.93	51.198	408.93	48.5265	408.93	44.5545	408.93	56.779	408.93	49.8185	408.93	39.3375		408.93	37.057	408.93	47.447	408.93	63.648	408.93	53.7295	408.93	43.207	408.93	20.8225		408.93	41.737	408.93	32.9225	408.93	36.1185	408.93	50.022	408.93	54.5295	408.93
409.31	41.25	409.31	46.626	409.14	40.69	409.14	33.057	409.14	47.4365	409.14	60.518		409.14	51.0595	409.14	48.357	409.14	44.446	409.14	56.7175	409.14	49.721	409.14	39.2915		409.14	37.0115	409.14	47.337	409.14	63.4675	409.14	53.7475	409.14	43.148	409.14	20.752		409.14	41.5945	409.14	32.9085	409.14	36	409.14	49.9635	409.14	54.462	409.14
409.52	41.176	409.52	46.4595	409.34	40.669	409.34	33.0475	409.34	47.309	409.34	60.3425		409.34	51.023	409.34	48.304	409.34	44.397	409.34	56.5615	409.34	49.6655	409.34	39.266		409.34	36.9355	409.34	47.3195	409.34	63.406	409.34	53.6475	409.34	43.0185	409.34	20.736		409.34	41.6585	409.34	32.864	409.34	35.8355	409.34	49.909	409.34	54.364	409.34
409.72	41.1755	409.72	46.4195	409.55	40.647	409.55	32.9985	409.55	47.176	409.55	60.1915		409.55	50.9665	409.55	48.1895	409.55	44.328	409.55	56.576	409.55	49.579	409.55	39.133		409.55	36.874	409.55	47.2555	409.55	63.358	409.55	53.48	409.55	42.8585	409.55	20.7935		409.55	41.55	409.55	32.8555	409.55	35.748	409.55	49.7805	409.55	54.343	409.55
409.93	40.88	409.93	46.396	409.76	40.5825	409.76	33.0095	409.76	47.0335	409.76	60.1725		409.76	50.8255	409.76	48.0925	409.76	44.267	409.76	56.5285	409.76	49.484	409.76	39.0615		409.76	36.855	409.76	47.123	409.76	63.3105	409.76	53.4085	409.76	42.7805	409.76	20.8125		409.76	41.4415	409.76	32.8555	409.76	35.6875	409.76	49.7095	409.76	54.235	409.76
410.14	40.7045	410.14	46.1645	409.96	40.496	409.96	33.075	409.96	46.98	409.96	60.1535		409.96	50.693	409.96	48.0005	409.96	44.149	409.96	56.3795	409.96	49.3925	409.96	39.01		409.96	36.7085	409.96	46.964	409.96	63.117	409.96	53.282	409.96	42.7415	409.96	20.8015		409.96	41.3895	409.96	32.805	409.96	35.685	409.96	49.508	409.96	53.9615	409.96
410.34	40.729	410.34	46.161	410.17	40.4305	410.17	33.031	410.17	46.8525	410.17	60.039		410.17	50.7365	410.17	47.906	410.17	44.032	410.17	56.233	410.17	49.2495	410.17	39.015		410.17	36.722	410.17	46.8395	410.17	63.088	410.17	53.1885	410.17	42.7425	410.17	20.7415		410.17	41.139	410.17	32.7455	410.17	35.541	410.17	49.3695	410.17	53.7615	410.17
410.55	40.748	410.55	46.145	410.37	40.477	410.37	32.935	410.37	46.7915	410.37	59.8415		410.37	50.6865	410.37	47.8205	410.37	44.012	410.37	56.199	410.37	49.2045	410.37	38.946		410.37	36.7145	410.37	46.739	410.37	62.9165	410.37	53.0685	410.37	42.6155	410.37	20.6965		410.37	41.167	410.37	32.697	410.37	35.459	410.37	49.3115	410.37	53.646	410.37
410.76	40.581	410.76	46.243	410.58	40.374	410.58	32.9695	410.58	46.777	410.58	59.69		410.58	50.6095	410.58	47.7335	410.58	43.94	410.58	56.073	410.58	49.1245	410.58	38.9145		410.58	36.6275	410.58	46.6985	410.58	62.8365	410.58	52.8895	410.58	42.614	410.58	20.65		410.58	41.17	410.58	32.6365	410.58	35.2775	410.58	49.2415	410.58	53.5095	410.58
410.96	40.3295	410.96	45.953	410.78	40.2755	410.78	32.9265	410.78	46.7185	410.78	59.7205		410.78	50.487	410.78	47.5025	410.78	43.82	410.78	56.0015	410.78	49.026	410.78	38.9235		410.78	36.4895	410.78	46.606	410.78	62.645	410.78	52.8545	410.78	42.619	410.78	20.6775		410.78	41.194	410.78	32.598	410.78	35.22	410.78	49.2685	410.78	53.408	410.78
411.17	40.228	411.17	45.7005	410.99	40.2395	410.99	32.8865	410.99	46.7235	410.99	59.659		410.99	50.394	410.99	47.3905	410.99	43.7885	410.99	55.878	410.99	48.9605	410.99	38.876		410.99	36.3885	410.99	46.515	410.99	62.4875	410.99	52.642	410.99	42.602	410.99	20.7025		410.99	41.1395	410.99	32.56	410.99	35.1285	410.99	49.165	410.99	53.2415	410.99
411.38	40.128	411.38	45.7195	411.19	40.2515	411.19	32.851	411.19	46.6205	411.19	59.4895		411.19	50.297	411.19	47.465	411.19	43.6995	411.19	55.6975	411.19	48.8	411.19	38.831		411.19	36.3835	411.19	46.4815	411.19	62.289	411.19	52.6505	411.19	42.5935	411.19	20.657		411.19	41.0025	411.19	32.5515	411.19	35.059	411.19	49.06	411.19	53.1245	411.19
411.58	39.9305	411.58	45.528	411.4	40.229	411.4	32.8005	411.4	46.517	411.4	59.4		411.4	50.2135	411.4	47.489	411.4	43.656	411.4	55.6185	411.4	48.657	411.4	38.7765		411.4	36.406	411.4	46.388	411.4	62.1945	411.4	52.4445	411.4	42.536	411.4	20.627		411.4	40.9975	411.4	32.5525	411.4	34.9975	411.4	49.0535	411.4	53.0495	411.4
411.79	39.852	411.79	45.5705	411.61	40.1165	411.61	32.7	411.61	46.485	411.61	59.3815		411.61	50.0295	411.61	47.393	411.61	43.578	411.61	55.536	411.61	48.5905	411.61	38.675		411.61	36.35	411.61	46.2255	411.61	62.1255	411.61	52.347	411.61	42.4995	411.61	20.534		411.61	40.8805	411.61	32.54	411.61	35.071	411.61	48.999	411.61	52.8975	411.61
412	39.6665	412	45.4735	411.81	40.048	411.81	32.6495	411.81	46.4555	411.81	59.3065		411.81	49.9105	411.81	47.3235	411.81	43.4125	411.81	55.4275	411.81	48.5315	411.81	38.6885		411.81	36.278	411.81	46.0975	411.81	61.9695	411.81	52.251	411.81	42.4905	411.81	20.472		411.81	40.8415	411.81	32.5	411.81	35.005	411.81	48.9735	411.81	52.794	411.81
412.2	39.5755	412.2	45.666	412.02	40.081	412.02	32.4555	412.02	46.3535	412.02	59.1285		412.02	49.915	412.02	47.2705	412.02	43.338	412.02	55.2265	412.02	48.421	412.02	38.6625		412.02	36.2115	412.02	46.092	412.02	61.732	412.02	52.183	412.02	42.389	412.02	20.407		412.02	40.813	412.02	32.41	412.02	34.9755	412.02	48.797	412.02	52.728	412.02
412.41	39.4335	412.41	45.5535	412.22	40.0065	412.22	32.3515	412.22	46.304	412.22	58.87		412.22	49.901	412.22	47.144	412.22	43.383	412.22	55.133	412.22	48.257	412.22	38.6325		412.22	36.128	412.22	46.083	412.22	61.64	412.22	52.051	412.22	42.343	412.22	20.3825		412.22	40.749	412.22	32.308	412.22	34.894	412.22	48.7785	412.22	52.671	412.22
412.62	39.337	412.62	45.214	412.43	39.987	412.43	32.3125	412.43	46.233	412.43	58.7845		412.43	49.7365	412.43	47.1175	412.43	43.3395	412.43	54.972	412.43	48.2745	412.43	38.5645		412.43	36.056	412.43	45.9975	412.43	61.355	412.43	51.959	412.43	42.2655	412.43	20.2955		412.43	40.8125	412.43	32.328	412.43	34.822	412.43	48.67	412.43	52.5165	412.43
412.82	39.2205	412.82	45.2825	412.63	39.9065	412.63	32.2775	412.63	46.0955	412.63	58.753		412.63	49.5905	412.63	47.003	412.63	43.2385	412.63	54.796	412.63	48.0755	412.63	38.5805		412.63	35.937	412.63	45.923	412.63	61.2285	412.63	51.791	412.63	42.224	412.63	20.294		412.63	40.7255	412.63	32.307	412.63	34.826	412.63	48.588	412.63	52.3595	412.63
413.03	39.341	413.03	45.2595	412.84	39.8115	412.84	32.2275	412.84	45.9865	412.84	58.6965		412.84	49.5825	412.84	46.9375	412.84	43.114	412.84	54.706	412.84	47.973	412.84	38.51		412.84	35.8445	412.84	45.808	412.84	61.078	412.84	51.773	412.84	42.09	412.84	20.2335		412.84	40.627	412.84	32.212	412.84	34.784	412.84	48.576	412.84	52.2315	412.84
413.24	39.293	413.24	45.136	413.04	39.7805	413.04	32.1915	413.04	45.8975	413.04	58.5105		413.04	49.5805	413.04	46.841	413.04	43.0655	413.04	54.5265	413.04	47.8985	413.04	38.4665		413.04	35.758	413.04	45.743	413.04	60.9735	413.04	51.6395	413.04	41.992	413.04	20.155		413.04	40.474	413.04	32.1865	413.04	34.7825	413.04	48.457	413.04	52.115	413.04
413.44	39.202	413.44	44.8005	413.25	39.723	413.25	32.1295	413.25	45.856	413.25	58.392		413.25	49.53	413.25	46.8115	413.25	42.9485	413.25	54.514	413.25	47.849	413.25	38.442		413.25	35.6645	413.25	45.6775	413.25	61.048	413.25	51.631	413.25	41.776	413.25	20.0735		413.25	40.4705	413.25	32.137	413.25	34.764	413.25	48.407	413.25	52.0605	413.25
413.65	39.3205	413.65	44.6295	413.45	39.621	413.45	32.1075	413.45	45.805	413.45	58.4095		413.45	49.4395	413.45	46.683	413.45	42.9255	413.45	54.5375	413.45	47.7825	413.45	38.3675		413.45	35.672	413.45	45.59	413.45	60.91	413.45	51.54	413.45	41.6515	413.45	20.0675		413.45	40.4815	413.45	32.082	413.45	34.74	413.45	48.348	413.45	51.9655	413.45
413.85	39.434	413.85	44.574	413.66	39.522	413.66	32.064	413.66	45.822	413.66	58.3325		413.66	49.43	413.66	46.5265	413.66	42.8605	413.66	54.4195	413.66	47.7575	413.66	38.342		413.66	35.558	413.66	45.5775	413.66	60.819	413.66	51.4015	413.66	41.5455	413.66	20.003		413.66	40.3725	413.66	31.9415	413.66	34.6705	413.66	48.3175	413.66	51.876	413.66
414.06	39.4115	414.06	44.38	413.87	39.4775	413.87	32.0075	413.87	45.6585	413.87	58.2235		413.87	49.43	413.87	46.4265	413.87	42.748	413.87	54.272	413.87	47.673	413.87	38.248		413.87	35.5295	413.87	45.5455	413.87	60.618	413.87	51.355	413.87	41.4805	413.87	20.025		413.87	40.2765	413.87	31.947	413.87	34.5465	413.87	48.265	413.87	51.7315	413.87
414.27	39.461	414.27	44.096	414.07	39.393	414.07	31.9225	414.07	45.6225	414.07	58.175		414.07	49.4175	414.07	46.306	414.07	42.6865	414.07	54.154	414.07	47.593	414.07	38.249		414.07	35.47	414.07	45.471	414.07	60.5905	414.07	51.334	414.07	41.412	414.07	19.9925		414.07	40.1715	414.07	31.8115	414.07	34.4665	414.07	48.2565	414.07	51.567	414.07
414.47	39.496	414.47	43.9195	414.28	39.2625	414.28	31.943	414.28	45.5445	414.28	58.0335		414.28	49.401	414.28	46.1335	414.28	42.583	414.28	54.2445	414.28	47.508	414.28	38.265		414.28	35.406	414.28	45.3405	414.28	60.667	414.28	51.294	414.28	41.417	414.28	19.9665		414.28	40.065	414.28	31.7295	414.28	34.4365	414.28	48.3125	414.28	51.4635	414.28
414.68	39.4115	414.68	43.78	414.48	39.1955	414.48	31.866	414.48	45.4355	414.48	57.917		414.48	49.3465	414.48	46.065	414.48	42.463	414.48	54.247	414.48	47.4985	414.48	38.251		414.48	35.377	414.48	45.2235	414.48	60.6205	414.48	51.2225	414.48	41.329	414.48	19.932		414.48	39.9305	414.48	31.7065	414.48	34.329	414.48	48.2895	414.48	51.2395	414.48
414.89	39.2715	414.89	43.694	414.69	38.959	414.69	31.856	414.69	45.376	414.69	57.7625		414.69	49.293	414.69	45.9745	414.69	42.4005	414.69	54.214	414.69	47.406	414.69	38.267		414.69	35.329	414.69	45.14	414.69	60.5915	414.69	51.0865	414.69	41.2955	414.69	19.9095		414.69	39.845	414.69	31.5145	414.69	34.3395	414.69	48.2835	414.69	51.2065	414.69
415.09	39.0275	415.09	43.562	414.89	38.862	414.89	31.7905	414.89	45.3525	414.89	57.638		414.89	49.239	414.89	45.873	414.89	42.405	414.89	54.162	414.89	47.366	414.89	38.0935		414.89	35.2635	414.89	45.0915	414.89	60.6135	414.89	50.9395	414.89	41.147	414.89	19.8255		414.89	39.7295	414.89	31.453	414.89	34.206	414.89	48.1765	414.89	51.169	414.89
415.3	38.9095	415.3	43.736	415.1	38.8035	415.1	31.7075	415.1	45.3225	415.1	57.589		415.1	49.0745	415.1	45.774	415.1	42.39	415.1	54.115	415.1	47.2575	415.1	38.106		415.1	35.2605	415.1	45.0655	415.1	60.6105	415.1	50.792	415.1	41.083	415.1	19.771		415.1	39.704	415.1	31.4305	415.1	34.1545	415.1	48.184	415.1	50.9785	415.1
415.51	38.9265	415.51	43.9295	415.3	38.708	415.3	31.6905	415.3	45.2615	415.3	57.522		415.3	48.9685	415.3	45.713	415.3	42.2875	415.3	54.1075	415.3	47.156	415.3	38.1055		415.3	35.1845	415.3	44.959	415.3	60.563	415.3	50.6115	415.3	41.053	415.3	19.7195		415.3	39.625	415.3	31.333	415.3	34.0605	415.3	48.1385	415.3	50.927	415.3
415.71	38.8425	415.71	44.1075	415.51	38.6145	415.51	31.6595	415.51	45.1085	415.51	57.485		415.51	48.9805	415.51	45.643	415.51	42.251	415.51	53.999	415.51	47.0145	415.51	38.071		415.51	35.2105	415.51	44.8975	415.51	60.3395	415.51	50.4445	415.51	41.049	415.51	19.685		415.51	39.5095	415.51	31.308	415.51	34.0555	415.51	48.052	415.51	50.837	415.51
415.92	38.5475	415.92	43.91	415.71	38.603	415.71	31.585	415.71	45.111	415.71	57.2995		415.71	48.9915	415.71	45.62	415.71	42.1625	415.71	53.8625	415.71	46.943	415.71	38.1665		415.71	35.21	415.71	44.821	415.71	60.324	415.71	50.2795	415.71	41.009	415.71	19.616		415.71	39.4405	415.71	31.312	415.71	33.9865	415.71	48.045	415.71	50.7945	415.71
416.13	38.374	416.13	44.0435	415.92	38.513	415.92	31.5385	415.92	44.9685	415.92	57.1835		415.92	48.9215	415.92	45.5955	415.92	42.096	415.92	53.8335	415.92	46.876	415.92	38.114		415.92	35.1545	415.92	44.68	415.92	60.2125	415.92	50.2485	415.92	40.9275	415.92	19.567		415.92	39.345	415.92	31.2905	415.92	33.874	415.92	47.9195	415.92	50.6985	415.92
416.33	38.3685	416.33	44.045	416.12	38.3695	416.12	31.5115	416.12	44.9215	416.12	57.1235		416.12	48.909	416.12	45.5545	416.12	42.0205	416.12	53.8065	416.12	46.746	416.12	38.138		416.12	35.015	416.12	44.604	416.12	60.1205	416.12	50.1135	416.12	40.836	416.12	19.5025		416.12	39.294	416.12	31.1775	416.12	33.772	416.12	47.9295	416.12	50.786	416.12
416.54	38.2315	416.54	44.1195	416.33	38.355	416.33	31.5535	416.33	44.86	416.33	57.0755		416.33	48.777	416.33	45.4465	416.33	42.062	416.33	53.7885	416.33	46.6485	416.33	38.053		416.33	35.0375	416.33	44.509	416.33	59.9905	416.33	50.036	416.33	40.7405	416.33	19.405		416.33	39.3075	416.33	31.0805	416.33	33.6585	416.33	47.91	416.33	50.701	416.33
416.74	38.28	416.74	43.6955	416.53	38.294	416.53	31.546	416.53	44.902	416.53	57.0745		416.53	48.6645	416.53	45.403	416.53	42.022	416.53	53.632	416.53	46.623	416.53	38.059		416.53	34.9825	416.53	44.4975	416.53	59.828	416.53	49.9065	416.53	40.7205	416.53	19.3745		416.53	39.3805	416.53	31.0905	416.53	33.545	416.53	47.8745	416.53	50.5975	416.53
416.95	38.1895	416.95	43.9775	416.74	38.3025	416.74	31.526	416.74	44.8755	416.74	57.1155		416.74	48.641	416.74	45.4225	416.74	41.983	416.74	53.604	416.74	46.5325	416.74	38.0355		416.74	35.0555	416.74	44.5	416.74	59.7625	416.74	49.837	416.74	40.6535	416.74	19.343		416.74	39.3355	416.74	31.047	416.74	33.565	416.74	47.7745	416.74	50.636	416.74
417.16	38.228	417.16	44.04	416.95	38.3265	416.95	31.466	416.95	44.8605	416.95	57.097		416.95	48.6085	416.95	45.3765	416.95	41.939	416.95	53.624	416.95	46.5055	416.95	38.078		416.95	34.9985	416.95	44.4535	416.95	59.793	416.95	49.7735	416.95	40.6145	416.95	19.3215		416.95	39.2665	416.95	31.114	416.95	33.5355	416.95	47.628	416.95	50.499	416.95
417.36	38.427	417.36	43.904	417.15	38.311	417.15	31.4245	417.15	44.829	417.15	57.124		417.15	48.5415	417.15	45.36	417.15	41.843	417.15	53.571	417.15	46.3965	417.15	38.129		417.15	35.001	417.15	44.411	417.15	59.7045	417.15	49.731	417.15	40.6625	417.15	19.316		417.15	39.3585	417.15	31.0525	417.15	33.475	417.15	47.633	417.15	50.4105	417.15
417.57	38.1285	417.57	43.5135	417.36	38.2695	417.36	31.3895	417.36	44.7895	417.36	57.038		417.36	48.5365	417.36	45.3055	417.36	41.786	417.36	53.4495	417.36	46.363	417.36	38.0525		417.36	34.984	417.36	44.3535	417.36	59.6	417.36	49.6595	417.36	40.5485	417.36	19.3335		417.36	39.2745	417.36	30.9865	417.36	33.489	417.36	47.564	417.36	50.36	417.36
417.78	38.206	417.78	43.4305	417.56	38.241	417.56	31.3615	417.56	44.795	417.56	56.938		417.56	48.546	417.56	45.3125	417.56	41.775	417.56	53.404	417.56	46.2685	417.56	37.9585		417.56	35.086	417.56	44.326	417.56	59.4585	417.56	49.574	417.56	40.458	417.56	19.3475		417.56	39.224	417.56	31.008	417.56	33.4475	417.56	47.475	417.56	50.293	417.56
417.98	38.2575	417.98	43.437	417.77	38.188	417.77	31.2975	417.77	44.7365	417.77	56.8515		417.77	48.3335	417.77	45.1985	417.77	41.692	417.77	53.3925	417.77	46.239	417.77	37.978		417.77	35.014	417.77	44.272	417.77	59.4265	417.77	49.4905	417.77	40.4635	417.77	19.355		417.77	39.17	417.77	30.939	417.77	33.371	417.77	47.4675	417.77	50.147	417.77
418.19	38.269	418.19	43.61	417.97	38.096	417.97	31.283	417.97	44.6625	417.97	56.881		417.97	48.168	417.97	45.102	417.97	41.6505	417.97	53.3775	417.97	46.1865	417.97	37.866		417.97	34.941	417.97	44.2995	417.97	59.292	417.97	49.417	417.97	40.338	417.97	19.4075		417.97	39.1475	417.97	30.817	417.97	33.302	417.97	47.3795	417.97	50.0365	417.97
418.4	38.1855	418.4	43.2375	418.18	38.1155	418.18	31.254	418.18	44.624	418.18	56.7965		418.18	48.167	418.18	45.032	418.18	41.547	418.18	53.273	418.18	46.1555	418.18	37.8855		418.18	34.8965	418.18	44.2275	418.18	59.251	418.18	49.307	418.18	40.3805	418.18	19.431		418.18	39.126	418.18	30.791	418.18	33.301	418.18	47.292	418.18	49.947	418.18
418.6	37.9795	418.6	43.149	418.38	38.1695	418.38	31.264	418.38	44.585	418.38	56.696		418.38	48.0805	418.38	44.9375	418.38	41.578	418.38	53.2105	418.38	46.1155	418.38	37.8775		418.38	34.885	418.38	44.216	418.38	59.207	418.38	49.228	418.38	40.3605	418.38	19.446		418.38	39.0865	418.38	30.743	418.38	33.238	418.38	47.22	418.38	49.715	418.38
418.81	38.0635	418.81	43.209	418.59	38.0855	418.59	31.192	418.59	44.539	418.59	56.653		418.59	48.13	418.59	44.922	418.59	41.503	418.59	53.1285	418.59	46.073	418.59	37.836		418.59	34.8115	418.59	44.184	418.59	59.056	418.59	49.138	418.59	40.246	418.59	19.4565		418.59	39.011	418.59	30.777	418.59	33.244	418.59	47.151	418.59	49.7265	418.59
419.01	37.9925	419.01	43.4275	418.79	38.0165	418.79	31.1345	418.79	44.4405	418.79	56.606		418.79	48.0775	418.79	44.777	418.79	41.459	418.79	53.042	418.79	46.052	418.79	37.7865		418.79	34.7125	418.79	44.0585	418.79	58.9865	418.79	48.979	418.79	40.1635	418.79	19.459		418.79	38.847	418.79	30.6705	418.79	33.188	418.79	47.1265	418.79	49.618	418.79
419.22	37.9985	419.22	42.926	419	37.934	419	31.14	419	44.396	419	56.568		419	47.9975	419	44.636	419	41.3435	419	52.944	419	46.041	419	37.774		419	34.597	419	43.9175	419	58.952	419	48.9	419	40.0845	419	19.371		419	38.8105	419	30.6325	419	33.026	419	47.157	419	49.4985	419
419.43	37.947	419.43	42.5585	419.2	37.909	419.2	31.121	419.2	44.277	419.2	56.4685		419.2	47.9535	419.2	44.5525	419.2	41.271	419.2	52.895	419.2	45.978	419.2	37.685		419.2	34.5415	419.2	43.8365	419.2	58.88	419.2	48.855	419.2	40.0305	419.2	19.3365		419.2	38.7795	419.2	30.5685	419.2	32.9535	419.2	47.166	419.2	49.463	419.2
419.63	37.9415	419.63	42.5775	419.41	37.9255	419.41	31.147	419.41	44.2005	419.41	56.4415		419.41	47.985	419.41	44.526	419.41	41.242	419.41	52.8225	419.41	46.042	419.41	37.7105		419.41	34.5475	419.41	43.786	419.41	58.763	419.41	48.791	419.41	39.9075	419.41	19.2785		419.41	38.555	419.41	30.5625	419.41	32.8815	419.41	47.0945	419.41	49.4185	419.41
419.84	38.0135	419.84	42.532	419.61	37.9355	419.61	31.179	419.61	44.1045	419.61	56.449		419.61	47.828	419.61	44.4375	419.61	41.208	419.61	52.8605	419.61	45.9815	419.61	37.638		419.61	34.477	419.61	43.72	419.61	58.654	419.61	48.703	419.61	39.946	419.61	19.205		419.61	38.479	419.61	30.5535	419.61	32.8035	419.61	47.0595	419.61	49.362	419.61
420.04	37.8345	420.04	42.264	419.82	37.9185	419.82	31.084	419.82	44.015	419.82	56.4375		419.82	47.7805	419.82	44.4315	419.82	41.1755	419.82	52.809	419.82	46.0025	419.82	37.676		419.82	34.4175	419.82	43.6355	419.82	58.649	419.82	48.671	419.82	39.9215	419.82	19.188		419.82	38.462	419.82	30.51	419.82	32.797	419.82	46.9955	419.82	49.2205	419.82
420.25	37.7375	420.25	42.214	420.02	37.8475	420.02	31.0775	420.02	44.0195	420.02	56.388		420.02	47.9175	420.02	44.475	420.02	41.195	420.02	52.687	420.02	45.9355	420.02	37.6655		420.02	34.428	420.02	43.588	420.02	58.576	420.02	48.628	420.02	39.843	420.02	19.174		420.02	38.448	420.02	30.5195	420.02	32.7055	420.02	46.935	420.02	49.207	420.02
420.46	37.536	420.46	42.1995	420.23	37.851	420.23	31.0185	420.23	43.967	420.23	56.334		420.23	47.946	420.23	44.3855	420.23	41.15	420.23	52.612	420.23	45.9215	420.23	37.602		420.23	34.3425	420.23	43.4905	420.23	58.4925	420.23	48.5705	420.23	39.8795	420.23	19.0815		420.23	38.3545	420.23	30.518	420.23	32.6915	420.23	46.8715	420.23	49.1185	420.23
420.66	37.5125	420.66	42.25	420.43	37.817	420.43	31.0265	420.43	43.9555	420.43	56.3675		420.43	47.86	420.43	44.3675	420.43	41.1865	420.43	52.5865	420.43	45.874	420.43	37.584		420.43	34.331	420.43	43.498	420.43	58.3695	420.43	48.512	420.43	39.7575	420.43	18.9985		420.43	38.3195	420.43	30.4865	420.43	32.626	420.43	46.8945	420.43	49.0935	420.43
420.87	37.554	420.87	42.26	420.64	37.796	420.64	31.002	420.64	43.962	420.64	56.3795		420.64	47.782	420.64	44.3185	420.64	41.187	420.64	52.5845	420.64	45.901	420.64	37.6365		420.64	34.321	420.64	43.46	420.64	58.2985	420.64	48.4365	420.64	39.698	420.64	18.945		420.64	38.296	420.64	30.5295	420.64	32.647	420.64	46.859	420.64	49.1345	420.64
421.08	37.367	421.08	42.372	420.84	37.79	420.84	30.9955	420.84	43.944	420.84	56.369		420.84	47.6945	420.84	44.2635	420.84	41.119	420.84	52.5555	420.84	45.8785	420.84	37.687		420.84	34.3045	420.84	43.4045	420.84	58.335	420.84	48.352	420.84	39.7355	420.84	18.921		420.84	38.247	420.84	30.5	420.84	32.6985	420.84	46.828	420.84	49.0175	420.84
421.28	37.592	421.28	42.511	421.05	37.749	421.05	31.0225	421.05	43.9365	421.05	56.345		421.05	47.7365	421.05	44.306	421.05	41.138	421.05	52.5965	421.05	45.7985	421.05	37.668		421.05	34.3095	421.05	43.42	421.05	58.2395	421.05	48.322	421.05	39.6965	421.05	18.894		421.05	38.2135	421.05	30.4965	421.05	32.6785	421.05	46.7975	421.05	48.9625	421.05
421.49	37.4925	421.49	42.5055	421.25	37.729	421.25	30.957	421.25	43.893	421.25	56.296		421.25	47.704	421.25	44.2405	421.25	41.128	421.25	52.5755	421.25	45.75	421.25	37.6155		421.25	34.2935	421.25	43.3925	421.25	58.1095	421.25	48.275	421.25	39.6705	421.25	18.912		421.25	38.1705	421.25	30.531	421.25	32.6925	421.25	46.7695	421.25	48.896	421.25
421.69	37.3775	421.69	42.7	421.46	37.6885	421.46	30.926	421.46	43.89	421.46	56.2845		421.46	47.6515	421.46	44.2335	421.46	41.153	421.46	52.538	421.46	45.671	421.46	37.594		421.46	34.317	421.46	43.3845	421.46	58.0355	421.46	48.1485	421.46	39.578	421.46	18.895		421.46	38.153	421.46	30.4885	421.46	32.626	421.46	46.804	421.46	48.8725	421.46
421.9	37.2195	421.9	42.671	421.66	37.5795	421.66	30.8725	421.66	43.9	421.66	56.232		421.66	47.5515	421.66	44.1375	421.66	41.096	421.66	52.503	421.66	45.592	421.66	37.509		421.66	34.241	421.66	43.2865	421.66	58.02	421.66	48.14	421.66	39.5455	421.66	18.8855		421.66	38.1635	421.66	30.4695	421.66	32.613	421.66	46.8025	421.66	48.7595	421.66
422.11	37.346	422.11	42.8025	421.87	37.5205	421.87	30.8105	421.87	43.913	421.87	56.1555		421.87	47.701	421.87	44.1085	421.87	41.053	421.87	52.4545	421.87	45.526	421.87	37.55		421.87	34.23	421.87	43.261	421.87	58.0165	421.87	48.0695	421.87	39.5145	421.87	18.897		421.87	38.187	421.87	30.409	421.87	32.5775	421.87	46.819	421.87	48.748	421.87
422.31	37.2735	422.31	42.8435	422.07	37.4605	422.07	30.806	422.07	43.889	422.07	56.173		422.07	47.638	422.07	44.049	422.07	41.042	422.07	52.4235	422.07	45.579	422.07	37.539		422.07	34.2205	422.07	43.2635	422.07	57.9435	422.07	48.064	422.07	39.4595	422.07	18.8745		422.07	38.098	422.07	30.4005	422.07	32.498	422.07	46.87	422.07	48.7395	422.07
422.52	37.269	422.52	42.639	422.28	37.4515	422.28	30.7605	422.28	43.848	422.28	56.2055		422.28	47.603	422.28	43.9165	422.28	41.011	422.28	52.4765	422.28	45.599	422.28	37.561		422.28	34.1655	422.28	43.246	422.28	57.9115	422.28	48.0595	422.28	39.476	422.28	18.819		422.28	38.0575	422.28	30.381	422.28	32.5285	422.28	46.8245	422.28	48.611	422.28
422.72	37.3575	422.72	42.4675	422.48	37.4465	422.48	30.727	422.48	43.801	422.48	56.1455		422.48	47.5985	422.48	43.958	422.48	41.0375	422.48	52.466	422.48	45.5325	422.48	37.63		422.48	34.2215	422.48	43.2425	422.48	57.903	422.48	48.0185	422.48	39.4295	422.48	18.797		422.48	38.0095	422.48	30.3815	422.48	32.523	422.48	46.877	422.48	48.527	422.48
422.93	37.39	422.93	42.595	422.69	37.3955	422.69	30.7555	422.69	43.7735	422.69	56.0385		422.69	47.57	422.69	43.866	422.69	41.039	422.69	52.457	422.69	45.5305	422.69	37.5835		422.69	34.149	422.69	43.202	422.69	57.883	422.69	47.902	422.69	39.3835	422.69	18.809		422.69	37.924	422.69	30.4065	422.69	32.4985	422.69	46.8125	422.69	48.4725	422.69
423.14	37.432	423.14	42.4565	422.89	37.3725	422.89	30.74	422.89	43.654	422.89	56.031		422.89	47.6055	422.89	43.825	422.89	40.9975	422.89	52.4115	422.89	45.514	422.89	37.5155		422.89	34.0875	422.89	43.153	422.89	57.8725	422.89	47.8995	422.89	39.346	422.89	18.8605		422.89	37.7665	422.89	30.3255	422.89	32.4845	422.89	46.7585	422.89	48.376	422.89
423.34	37.4505	423.34	42.207	423.1	37.3645	423.1	30.7795	423.1	43.58	423.1	55.9515		423.1	47.6505	423.1	43.8185	423.1	41.044	423.1	52.444	423.1	45.505	423.1	37.4325		423.1	34.039	423.1	43.158	423.1	57.9075	423.1	47.842	423.1	39.2715	423.1	18.8775		423.1	37.6645	423.1	30.371	423.1	32.3605	423.1	46.681	423.1	48.3505	423.1
423.55	37.248	423.55	42.025	423.3	37.3975	423.3	30.7655	423.3	43.575	423.3	55.9345		423.3	47.5585	423.3	43.796	423.3	40.957	423.3	52.3575	423.3	45.393	423.3	37.4595		423.3	34.0215	423.3	43.046	423.3	57.857	423.3	47.8125	423.3	39.1995	423.3	18.871		423.3	37.6525	423.3	30.419	423.3	32.3525	423.3	46.61	423.3	48.251	423.3
423.75	37.2455	423.75	42.2215	423.5	37.458	423.5	30.737	423.5	43.576	423.5	55.9025		423.5	47.593	423.5	43.7065	423.5	40.943	423.5	52.3515	423.5	45.4025	423.5	37.596		423.5	33.951	423.5	43.028	423.5	57.797	423.5	47.7225	423.5	39.22	423.5	18.834		423.5	37.644	423.5	30.378	423.5	32.323	423.5	46.5235	423.5	48.1965	423.5
423.96	37.378	423.96	42.0935	423.71	37.45	423.71	30.6975	423.71	43.528	423.71	55.877		423.71	47.5105	423.71	43.65	423.71	40.8385	423.71	52.29	423.71	45.398	423.71	37.5785		423.71	33.876	423.71	42.953	423.71	57.7205	423.71	47.686	423.71	39.2015	423.71	18.819		423.71	37.5325	423.71	30.376	423.71	32.351	423.71	46.491	423.71	48.0975	423.71
424.17	37.2945	424.17	41.9165	423.91	37.398	423.91	30.7175	423.91	43.4785	423.91	55.8065		423.91	47.5895	423.91	43.736	423.91	40.8905	423.91	52.3005	423.91	45.3375	423.91	37.642		423.91	33.8875	423.91	43.0165	423.91	57.681	423.91	47.682	423.91	39.1925	423.91	18.7855		423.91	37.543	423.91	30.325	423.91	32.3795	423.91	46.507	423.91	48.055	423.91
424.37	37.1455	424.37	41.703	424.12	37.368	424.12	30.7555	424.12	43.417	424.12	55.7685		424.12	47.4765	424.12	43.71	424.12	40.877	424.12	52.2435	424.12	45.351	424.12	37.7065		424.12	33.8145	424.12	42.9455	424.12	57.585	424.12	47.6755	424.12	39.186	424.12	18.7585		424.12	37.4965	424.12	30.3635	424.12	32.337	424.12	46.4015	424.12	48.014	424.12
424.58	37.1315	424.58	41.6245	424.32	37.2975	424.32	30.802	424.32	43.4225	424.32	55.686		424.32	47.532	424.32	43.7245	424.32	40.8565	424.32	52.168	424.32	45.3175	424.32	37.6865		424.32	33.7995	424.32	42.905	424.32	57.5145	424.32	47.662	424.32	39.1355	424.32	18.7215		424.32	37.5175	424.32	30.315	424.32	32.2975	424.32	46.3655	424.32	47.8705	424.32
424.78	37.074	424.78	41.8505	424.53	37.332	424.53	30.845	424.53	43.4235	424.53	55.678		424.53	47.481	424.53	43.725	424.53	40.795	424.53	52.1115	424.53	45.316	424.53	37.663		424.53	33.761	424.53	42.826	424.53	57.4375	424.53	47.5995	424.53	39.081	424.53	18.7175		424.53	37.4485	424.53	30.3055	424.53	32.253	424.53	46.3525	424.53	47.8395	424.53
424.99	37.128	424.99	41.998	424.73	37.2375	424.73	30.8465	424.73	43.426	424.73	55.6375		424.73	47.457	424.73	43.5995	424.73	40.727	424.73	52.028	424.73	45.2745	424.73	37.6455		424.73	33.641	424.73	42.762	424.73	57.3675	424.73	47.625	424.73	39.086	424.73	18.741		424.73	37.449	424.73	30.2655	424.73	32.2025	424.73	46.2925	424.73	47.8055	424.73
425.19	37.0855	425.19	41.8995	424.94	37.232	424.94	30.795	424.94	43.41	424.94	55.6585		424.94	47.4405	424.94	43.556	424.94	40.6425	424.94	51.9315	424.94	45.281	424.94	37.7155		424.94	33.6195	424.94	42.7135	424.94	57.2985	424.94	47.66	424.94	39.14	424.94	18.7915		424.94	37.5075	424.94	30.231	424.94	32.2595	424.94	46.3165	424.94	47.675	424.94
425.4	36.9855	425.4	41.991	425.14	37.2115	425.14	30.77	425.14	43.491	425.14	55.6575		425.14	47.4555	425.14	43.531	425.14	40.6005	425.14	51.9995	425.14	45.237	425.14	37.699		425.14	33.612	425.14	42.6865	425.14	57.3285	425.14	47.6085	425.14	39.104	425.14	18.752		425.14	37.5165	425.14	30.2	425.14	32.2465	425.14	46.3355	425.14	47.552	425.14
425.61	36.971	425.61	42.0405	425.35	37.218	425.35	30.7275	425.35	43.522	425.35	55.669		425.35	47.3995	425.35	43.5135	425.35	40.5525	425.35	51.9095	425.35	45.2195	425.35	37.7825		425.35	33.5805	425.35	42.633	425.35	57.164	425.35	47.576	425.35	39.1055	425.35	18.7315		425.35	37.5535	425.35	30.1955	425.35	32.192	425.35	46.366	425.35	47.508	425.35
425.81	36.6855	425.81	42.003	425.55	37.2115	425.55	30.661	425.55	43.442	425.55	55.657		425.55	47.4835	425.55	43.551	425.55	40.539	425.55	51.916	425.55	45.3865	425.55	37.843		425.55	33.572	425.55	42.639	425.55	57.1475	425.55	47.5155	425.55	39.175	425.55	18.7555		425.55	37.5075	425.55	30.181	425.55	32.1205	425.55	46.3725	425.55	47.4915	425.55
426.02	36.8005	426.02	42.028	425.76	37.154	425.76	30.7225	425.76	43.4125	425.76	55.6835		425.76	47.491	425.76	43.623	425.76	40.5365	425.76	51.915	425.76	45.344	425.76	37.751		425.76	33.5805	425.76	42.62	425.76	57.144	425.76	47.537	425.76	39.082	425.76	18.8165		425.76	37.449	425.76	30.199	425.76	32.1435	425.76	46.401	425.76	47.427	425.76
426.22	36.661	426.22	42.055	425.96	37.1905	425.96	30.7415	425.96	43.4255	425.96	55.6845		425.96	47.561	425.96	43.656	425.96	40.5505	425.96	51.9635	425.96	45.4215	425.96	37.779		425.96	33.589	425.96	42.6035	425.96	57.1325	425.96	47.5255	425.96	39.087	425.96	18.8375		425.96	37.4645	425.96	30.1575	425.96	32.0875	425.96	46.3065	425.96	47.3935	425.96
426.43	36.573	426.43	42.1	426.17	37.297	426.17	30.7565	426.17	43.431	426.17	55.753		426.17	47.5245	426.17	43.5185	426.17	40.4745	426.17	51.993	426.17	45.5095	426.17	37.765		426.17	33.524	426.17	42.51	426.17	57.094	426.17	47.451	426.17	39.085	426.17	18.858		426.17	37.4005	426.17	30.166	426.17	32.0295	426.17	46.2345	426.17	47.4555	426.17
426.64	36.46	426.64	42.089	426.37	37.255	426.37	30.785	426.37	43.425	426.37	55.727		426.37	47.5915	426.37	43.5655	426.37	40.431	426.37	51.9745	426.37	45.6245	426.37	37.707		426.37	33.5885	426.37	42.495	426.37	57.0985	426.37	47.4135	426.37	38.9795	426.37	18.87		426.37	37.3515	426.37	30.2035	426.37	32.084	426.37	46.294	426.37	47.4345	426.37
426.84	36.469	426.84	42.2545	426.58	37.322	426.58	30.7865	426.58	43.4205	426.58	55.7225		426.58	47.6395	426.58	43.498	426.58	40.397	426.58	52.054	426.58	45.56	426.58	37.7485		426.58	33.561	426.58	42.457	426.58	57.1685	426.58	47.353	426.58	38.943	426.58	18.9335		426.58	37.2855	426.58	30.2055	426.58	32.1195	426.58	46.252	426.58	47.5335	426.58
427.05	36.601	427.05	42.1465	426.78	37.341	426.78	30.7895	426.78	43.386	426.78	55.704		426.78	47.695	426.78	43.5345	426.78	40.424	426.78	52.0465	426.78	45.4965	426.78	37.776		426.78	33.598	426.78	42.4515	426.78	57.1345	426.78	47.3185	426.78	38.9035	426.78	18.9215		426.78	37.263	426.78	30.2005	426.78	32.1345	426.78	46.2975	426.78	47.5135	426.78
427.25	36.5555	427.25	41.936	426.98	37.4155	426.98	30.807	426.98	43.4005	426.98	55.678		426.98	47.7215	426.98	43.613	426.98	40.4875	426.98	52.1675	426.98	45.5645	426.98	37.779		426.98	33.643	426.98	42.383	426.98	57.2115	426.98	47.2265	426.98	38.8145	426.98	18.952		426.98	37.2775	426.98	30.2035	426.98	32.109	426.98	46.2975	426.98	47.4765	426.98
427.46	36.5165	427.46	41.802	427.19	37.4365	427.19	30.7945	427.19	43.402	427.19	55.6235		427.19	47.746	427.19	43.604	427.19	40.4535	427.19	52.2315	427.19	45.502	427.19	37.7725		427.19	33.6835	427.19	42.339	427.19	57.282	427.19	47.231	427.19	38.783	427.19	18.895		427.19	37.2275	427.19	30.12	427.19	32.05	427.19	46.286	427.19	47.4815	427.19
427.66	36.477	427.66	41.795	427.39	37.481	427.39	30.774	427.39	43.4155	427.39	55.5965		427.39	47.793	427.39	43.656	427.39	40.438	427.39	52.1655	427.39	45.4195	427.39	37.7395		427.39	33.6925	427.39	42.228	427.39	57.165	427.39	47.1775	427.39	38.828	427.39	18.867		427.39	37.259	427.39	30.2055	427.39	32	427.39	46.2955	427.39	47.5295	427.39
427.87	36.439	427.87	41.802	427.6	37.434	427.6	30.7455	427.6	43.4055	427.6	55.638		427.6	47.8705	427.6	43.676	427.6	40.3675	427.6	52.187	427.6	45.4035	427.6	37.703		427.6	33.6945	427.6	42.146	427.6	57.2135	427.6	47.1405	427.6	38.8185	427.6	18.855		427.6	37.2485	427.6	30.1735	427.6	32.0255	427.6	46.2665	427.6	47.495	427.6
428.07	36.499	428.07	41.749	427.8	37.401	427.8	30.772	427.8	43.4555	427.8	55.594		427.8	47.853	427.8	43.635	427.8	40.442	427.8	52.187	427.8	45.333	427.8	37.618		427.8	33.683	427.8	42.1945	427.8	57.235	427.8	47.1245	427.8	38.73	427.8	18.808		427.8	37.238	427.8	30.145	427.8	32.0385	427.8	46.3255	427.8	47.4125	427.8
428.28	36.3435	428.28	41.529	428.01	37.375	428.01	30.767	428.01	43.512	428.01	55.5985		428.01	47.872	428.01	43.6375	428.01	40.401	428.01	52.1605	428.01	45.398	428.01	37.6325		428.01	33.6825	428.01	42.1525	428.01	57.247	428.01	47.1335	428.01	38.703	428.01	18.83		428.01	37.2705	428.01	30.096	428.01	32.0085	428.01	46.386	428.01	47.4595	428.01
428.49	36.4505	428.49	41.606	428.21	37.3285	428.21	30.789	428.21	43.491	428.21	55.6495		428.21	47.8825	428.21	43.589	428.21	40.478	428.21	52.098	428.21	45.316	428.21	37.682		428.21	33.626	428.21	42.1775	428.21	57.2455	428.21	47.1005	428.21	38.681	428.21	18.849		428.21	37.2645	428.21	30.092	428.21	32.011	428.21	46.392	428.21	47.3775	428.21
428.69	36.503	428.69	41.408	428.42	37.314	428.42	30.77	428.42	43.4745	428.42	55.648		428.42	47.9005	428.42	43.638	428.42	40.502	428.42	52.063	428.42	45.3135	428.42	37.7245		428.42	33.676	428.42	42.146	428.42	57.2525	428.42	47.0545	428.42	38.68	428.42	18.8695		428.42	37.2865	428.42	30.085	428.42	32.0165	428.42	46.3945	428.42	47.2895	428.42
428.9	36.5065	428.9	41.6025	428.62	37.422	428.62	30.686	428.62	43.536	428.62	55.683		428.62	47.9305	428.62	43.642	428.62	40.539	428.62	52.12	428.62	45.2355	428.62	37.803		428.62	33.657	428.62	42.2055	428.62	57.2465	428.62	47.0595	428.62	38.68	428.62	18.861		428.62	37.306	428.62	30.042	428.62	31.9525	428.62	46.361	428.62	47.207	428.62
429.1	36.445	429.1	41.475	428.82	37.4995	428.82	30.726	428.82	43.518	428.82	55.76		428.82	47.9145	428.82	43.6415	428.82	40.548	428.82	52.138	428.82	45.288	428.82	37.8455		428.82	33.611	428.82	42.2515	428.82	57.2325	428.82	47.04	428.82	38.738	428.82	18.7985		428.82	37.293	428.82	30.0955	428.82	31.9125	428.82	46.355	428.82	47.099	428.82
429.31	36.245	429.31	41.453	429.03	37.482	429.03	30.7305	429.03	43.5245	429.03	55.7365		429.03	47.882	429.03	43.585	429.03	40.5655	429.03	52.1995	429.03	45.317	429.03	37.829		429.03	33.5425	429.03	42.244	429.03	57.301	429.03	47.0575	429.03	38.763	429.03	18.8395		429.03	37.281	429.03	30.0985	429.03	31.9765	429.03	46.3535	429.03	47.124	429.03
429.51	36.1145	429.51	41.469	429.23	37.482	429.23	30.7815	429.23	43.549	429.23	55.8225		429.23	47.898	429.23	43.53	429.23	40.541	429.23	52.134	429.23	45.265	429.23	37.883		429.23	33.495	429.23	42.2825	429.23	57.236	429.23	46.9765	429.23	38.7825	429.23	18.7655		429.23	37.2925	429.23	30.1395	429.23	31.981	429.23	46.3735	429.23	47.1105	429.23
429.72	36.045	429.72	41.3835	429.44	37.517	429.44	30.793	429.44	43.5295	429.44	55.871		429.44	47.983	429.44	43.5755	429.44	40.66	429.44	52.1255	429.44	45.346	429.44	37.8965		429.44	33.455	429.44	42.334	429.44	57.187	429.44	46.946	429.44	38.77	429.44	18.804		429.44	37.273	429.44	30.2075	429.44	32.0335	429.44	46.3865	429.44	47.0915	429.44
429.93	36.084	429.93	41.215	429.64	37.513	429.64	30.8505	429.64	43.5215	429.64	55.874		429.64	47.9075	429.64	43.544	429.64	40.7075	429.64	52.117	429.64	45.453	429.64	37.994		429.64	33.424	429.64	42.3985	429.64	57.164	429.64	46.9555	429.64	38.7365	429.64	18.8365		429.64	37.299	429.64	30.1905	429.64	32.1145	429.64	46.367	429.64	47.055	429.64
430.13	36.1715	430.13	41.1535	429.85	37.6195	429.85	30.893	429.85	43.5335	429.85	55.861		429.85	47.8625	429.85	43.52	429.85	40.769	429.85	52.168	429.85	45.5175	429.85	37.9975		429.85	33.439	429.85	42.4625	429.85	57.245	429.85	46.99	429.85	38.8005	429.85	18.8865		429.85	37.264	429.85	30.222	429.85	32.1845	429.85	46.4705	429.85	47.031	429.85
430.34	36.2675	430.34	41.1705	430.05	37.63	430.05	30.8975	430.05	43.537	430.05	55.8605		430.05	47.882	430.05	43.5365	430.05	40.774	430.05	52.204	430.05	45.568	430.05	38.0905		430.05	33.399	430.05	42.429	430.05	57.248	430.05	47.0015	430.05	38.835	430.05	18.9275		430.05	37.285	430.05	30.2065	430.05	32.2415	430.05	46.442	430.05	47.118	430.05
430.54	36.3325	430.54	41.194	430.26	37.629	430.26	30.8975	430.26	43.51	430.26	55.824		430.26	47.919	430.26	43.5485	430.26	40.8215	430.26	52.255	430.26	45.542	430.26	38.1185		430.26	33.3895	430.26	42.4165	430.26	57.22	430.26	46.953	430.26	38.899	430.26	18.9005		430.26	37.27	430.26	30.275	430.26	32.2695	430.26	46.487	430.26	47.062	430.26
430.75	36.1525	430.75	41.1195	430.46	37.699	430.46	30.9575	430.46	43.56	430.46	55.751		430.46	47.972	430.46	43.5485	430.46	40.7895	430.46	52.3535	430.46	45.6475	430.46	38.156		430.46	33.457	430.46	42.384	430.46	57.2655	430.46	46.958	430.46	38.966	430.46	18.912		430.46	37.3405	430.46	30.2925	430.46	32.2845	430.46	46.572	430.46	47.0625	430.46
430.95	36.256	430.95	41.1415	430.66	37.702	430.66	30.983	430.66	43.6365	430.66	55.7255		430.66	47.99	430.66	43.5525	430.66	40.84	430.66	52.3875	430.66	45.7275	430.66	38.197		430.66	33.3805	430.66	42.401	430.66	57.242	430.66	47.068	430.66	38.948	430.66	18.9445		430.66	37.2945	430.66	30.3185	430.66	32.355	430.66	46.59	430.66	47.0215	430.66
431.16	36.3605	431.16	40.8655	430.87	37.69	430.87	31.0665	430.87	43.619	430.87	55.7505		430.87	47.979	430.87	43.5415	430.87	40.8805	430.87	52.47	430.87	45.7245	430.87	38.2325		430.87	33.4105	430.87	42.3535	430.87	57.2625	430.87	47.011	430.87	39.036	430.87	18.945		430.87	37.308	430.87	30.3745	430.87	32.43	430.87	46.6335	430.87	47.076	430.87
431.36	36.3385	431.36	40.734	431.07	37.6225	431.07	31.065	431.07	43.688	431.07	55.749		431.07	48.0105	431.07	43.558	431.07	40.908	431.07	52.563	431.07	45.7905	431.07	38.247		431.07	33.4165	431.07	42.313	431.07	57.3005	431.07	47.0485	431.07	39.03	431.07	18.9465		431.07	37.336	431.07	30.3585	431.07	32.4505	431.07	46.697	431.07	47.158	431.07
431.57	36.3855	431.57	40.735	431.28	37.6875	431.28	31.1175	431.28	43.7705	431.28	55.8005		431.28	48.101	431.28	43.5865	431.28	40.835	431.28	52.6725	431.28	45.9	431.28	38.2985		431.28	33.4935	431.28	42.2915	431.28	57.3885	431.28	47.0215	431.28	39.0395	431.28	18.937		431.28	37.3865	431.28	30.452	431.28	32.456	431.28	46.6825	431.28	47.211	431.28
431.77	36.459	431.77	40.816	431.48	37.706	431.48	31.1325	431.48	43.787	431.48	55.8135		431.48	48.1675	431.48	43.615	431.48	40.87	431.48	52.7285	431.48	46.0815	431.48	38.3515		431.48	33.5055	431.48	42.2825	431.48	57.458	431.48	47.109	431.48	39.091	431.48	19.0045		431.48	37.3385	431.48	30.416	431.48	32.4775	431.48	46.7735	431.48	47.253	431.48
431.98	36.602	431.98	40.9905	431.69	37.7285	431.69	31.1995	431.69	43.854	431.69	55.867		431.69	48.153	431.69	43.6615	431.69	40.819	431.69	52.7755	431.69	46.101	431.69	38.4175		431.69	33.5135	431.69	42.271	431.69	57.4875	431.69	47.1195	431.69	39.124	431.69	19.0625		431.69	37.2835	431.69	30.4505	431.69	32.48	431.69	46.8535	431.69	47.3085	431.69
432.19	36.5675	432.19	40.9625	431.89	37.768	431.89	31.1825	431.89	43.8485	431.89	55.8855		431.89	48.2445	431.89	43.711	431.89	40.7895	431.89	52.8555	431.89	46.107	431.89	38.5125		431.89	33.5395	431.89	42.263	431.89	57.553	431.89	47.1445	431.89	39.1695	431.89	19.037		431.89	37.3005	431.89	30.486	431.89	32.5235	431.89	46.909	431.89	47.338	431.89
432.39	36.542	432.39	40.914	432.09	37.7665	432.09	31.219	432.09	43.827	432.09	55.914		432.09	48.3145	432.09	43.692	432.09	40.8675	432.09	52.8585	432.09	46.1385	432.09	38.674		432.09	33.506	432.09	42.278	432.09	57.5255	432.09	47.1645	432.09	39.174	432.09	19.054		432.09	37.297	432.09	30.4895	432.09	32.5255	432.09	46.9295	432.09	47.397	432.09
432.6	36.439	432.6	40.9115	432.3	37.872	432.3	31.269	432.3	43.8795	432.3	56.034		432.3	48.361	432.3	43.759	432.3	40.8555	432.3	52.9745	432.3	46.2015	432.3	38.6815		432.3	33.5515	432.3	42.333	432.3	57.617	432.3	47.225	432.3	39.167	432.3	19.061		432.3	37.295	432.3	30.5625	432.3	32.5555	432.3	46.9495	432.3	47.4365	432.3
432.8	36.4055	432.8	41.0385	432.5	37.996	432.5	31.3355	432.5	43.9305	432.5	56.0915		432.5	48.3365	432.5	43.797	432.5	40.904	432.5	53.059	432.5	46.266	432.5	38.748		432.5	33.565	432.5	42.3645	432.5	57.694	432.5	47.2755	432.5	39.1405	432.5	19.094		432.5	37.314	432.5	30.5605	432.5	32.5965	432.5	46.91	432.5	47.5115	432.5
433.01	36.3525	433.01	41.179	432.71	38.081	432.71	31.306	432.71	43.971	432.71	56.1995		432.71	48.353	432.71	43.8535	432.71	40.941	432.71	53.0975	432.71	46.3255	432.71	38.7735		432.71	33.572	432.71	42.4015	432.71	57.7415	432.71	47.339	432.71	39.0945	432.71	19.0955		432.71	37.252	432.71	30.67	432.71	32.667	432.71	46.9255	432.71	47.621	432.71
433.21	36.3165	433.21	41.39	432.91	38.152	432.91	31.419	432.91	43.9725	432.91	56.249		432.91	48.408	432.91	43.9355	432.91	40.9265	432.91	53.209	432.91	46.369	432.91	38.857		432.91	33.625	432.91	42.409	432.91	57.856	432.91	47.284	432.91	39.168	432.91	19.0725		432.91	37.332	432.91	30.6975	432.91	32.692	432.91	46.978	432.91	47.644	432.91
433.42	36.35	433.42	41.623	433.12	38.215	433.12	31.488	433.12	44.01	433.12	56.3755		433.12	48.462	433.12	43.963	433.12	40.9185	433.12	53.328	433.12	46.469	433.12	38.885		433.12	33.614	433.12	42.391	433.12	58.008	433.12	47.3575	433.12	39.149	433.12	19.1395		433.12	37.3975	433.12	30.6835	433.12	32.7835	433.12	47.0135	433.12	47.7475	433.12
433.62	36.41	433.62	41.7795	433.32	38.2945	433.32	31.5025	433.32	44.0375	433.32	56.4145		433.32	48.476	433.32	44.0295	433.32	40.956	433.32	53.257	433.32	46.5265	433.32	38.8875		433.32	33.67	433.32	42.4145	433.32	58.0735	433.32	47.39	433.32	39.1335	433.32	19.22		433.32	37.366	433.32	30.721	433.32	32.909	433.32	47.0435	433.32	47.8015	433.32
433.83	36.415	433.83	41.864	433.52	38.2985	433.52	31.5215	433.52	44.0945	433.52	56.473		433.52	48.491	433.52	44.1525	433.52	41.0475	433.52	53.217	433.52	46.582	433.52	38.9355		433.52	33.6795	433.52	42.4575	433.52	58.0905	433.52	47.461	433.52	39.2025	433.52	19.312		433.52	37.4035	433.52	30.684	433.52	32.948	433.52	47.072	433.52	47.822	433.52
434.03	36.2865	434.03	41.6255	433.73	38.3915	433.73	31.5375	433.73	44.2145	433.73	56.5435		433.73	48.519	433.73	44.269	433.73	41.0715	433.73	53.375	433.73	46.556	433.73	38.9955		433.73	33.7545	433.73	42.506	433.73	58.198	433.73	47.5335	433.73	39.24	433.73	19.327		433.73	37.4905	433.73	30.748	433.73	33.044	433.73	47.0235	433.73	47.7995	433.73
434.24	36.1575	434.24	41.5925	433.93	38.4395	433.93	31.605	433.93	44.295	433.93	56.592		433.93	48.5445	433.93	44.302	433.93	41.13	433.93	53.4405	433.93	46.6305	433.93	38.9895		433.93	33.814	433.93	42.5	433.93	58.282	433.93	47.6215	433.93	39.253	433.93	19.331		433.93	37.561	433.93	30.731	433.93	33.0375	433.93	46.956	433.93	47.8265	433.93
434.44	35.9655	434.44	41.578	434.14	38.5095	434.14	31.702	434.14	44.35	434.14	56.6545		434.14	48.5695	434.14	44.288	434.14	41.157	434.14	53.5435	434.14	46.728	434.14	38.976		434.14	33.777	434.14	42.4955	434.14	58.448	434.14	47.591	434.14	39.3085	434.14	19.422		434.14	37.5475	434.14	30.5945	434.14	32.913	434.14	46.775	434.14	47.858	434.14
434.65	35.819	434.65	41.4285	434.34	38.595	434.34	31.7155	434.34	44.407	434.34	56.7335		434.34	48.556	434.34	44.3335	434.34	41.1205	434.34	53.6195	434.34	46.8185	434.34	38.953		434.34	33.758	434.34	42.437	434.34	58.5115	434.34	47.6505	434.34	39.3365	434.34	19.454		434.34	37.516	434.34	30.4775	434.34	32.8055	434.34	46.41	434.34	47.8655	434.34
434.85	35.6075	434.85	41.3755	434.54	38.621	434.54	31.7805	434.54	44.44	434.54	56.777		434.54	48.5895	434.54	44.232	434.54	41.09	434.54	53.631	434.54	46.931	434.54	38.986		434.54	33.677	434.54	42.3895	434.54	58.5295	434.54	47.6615	434.54	39.376	434.54	19.465		434.54	37.4105	434.54	30.322	434.54	32.637	434.54	46.019	434.54	47.8325	434.54
435.06	35.395	435.06	41.3465	434.75	38.656	434.75	31.8395	434.75	44.424	434.75	56.8815		434.75	48.6875	434.75	44.128	434.75	41.0515	434.75	53.6205	434.75	47.022	434.75	39.064		434.75	33.565	434.75	42.323	434.75	58.5405	434.75	47.654	434.75	39.475	434.75	19.523		434.75	37.398	434.75	30.124	434.75	32.425	434.75	45.515	434.75	47.776	434.75
435.26	35.499	435.26	41.223	434.95	38.7	434.95	31.9345	434.95	44.414	434.95	56.933		434.95	48.712	434.95	44.033	434.95	41.0785	434.95	53.639	434.95	47.0415	434.95	39.154		434.95	33.441	434.95	42.294	434.95	58.5395	434.95	47.646	434.95	39.5345	434.95	19.5475		434.95	37.3075	434.95	29.901	434.95	32.217	434.95	45.029	434.95	47.7765	434.95
435.47	35.3635	435.47	41.123	435.16	38.8095	435.16	31.9335	435.16	44.4305	435.16	56.9795		435.16	48.79	435.16	43.995	435.16	41.119	435.16	53.674	435.16	47.0685	435.16	39.1655		435.16	33.3855	435.16	42.2525	435.16	58.6205	435.16	47.6985	435.16	39.5605	435.16	19.5925		435.16	37.234	435.16	29.733	435.16	32.094	435.16	44.603	435.16	47.7575	435.16
435.68	35.3415	435.68	40.9495	435.36	38.902	435.36	31.952	435.36	44.4975	435.36	57.013		435.36	48.848	435.36	43.983	435.36	41.19	435.36	53.662	435.36	47.1605	435.36	39.2695		435.36	33.369	435.36	42.2335	435.36	58.6405	435.36	47.771	435.36	39.635	435.36	19.6315		435.36	37.1535	435.36	29.658	435.36	31.9675	435.36	44.279	435.36	47.684	435.36
435.88	35.43	435.88	40.94	435.56	39.001	435.56	32.033	435.56	44.5555	435.56	57.108		435.56	48.941	435.56	43.962	435.56	41.2475	435.56	53.8365	435.56	47.195	435.56	39.43		435.56	33.3015	435.56	42.28	435.56	58.7035	435.56	47.8045	435.56	39.7215	435.56	19.68		435.56	37.2175	435.56	29.6235	435.56	31.898	435.56	44.094	435.56	47.7175	435.56
436.09	35.554	436.09	40.932	435.77	39.121	435.77	32.156	435.77	44.6195	435.77	57.1885		435.77	49.016	435.77	43.9655	435.77	41.3355	435.77	53.9295	435.77	47.29	435.77	39.546		435.77	33.2615	435.77	42.299	435.77	58.7305	435.77	47.851	435.77	39.7745	435.77	19.656		435.77	37.226	435.77	29.566	435.77	31.92	435.77	44.063	435.77	47.705	435.77
436.29	35.6615	436.29	40.9395	435.97	39.245	435.97	32.224	435.97	44.625	435.97	57.2165		435.97	49.1955	435.97	43.9895	435.97	41.3465	435.97	53.9895	435.97	47.408	435.97	39.6605		435.97	33.2415	435.97	42.3135	435.97	58.7975	435.97	47.907	435.97	39.863	435.97	19.732		435.97	37.2365	435.97	29.63	435.97	31.9135	435.97	44.0665	435.97	47.834	435.97
436.5	35.7375	436.5	41.023	436.18	39.389	436.18	32.234	436.18	44.7305	436.18	57.3135		436.18	49.374	436.18	44.133	436.18	41.431	436.18	54.1715	436.18	47.47	436.18	39.7995		436.18	33.2515	436.18	42.3915	436.18	58.966	436.18	47.979	436.18	39.965	436.18	19.7635		436.18	37.3015	436.18	29.717	436.18	32.0335	436.18	44.202	436.18	47.887	436.18
436.7	35.9855	436.7	41.336	436.38	39.542	436.38	32.3285	436.38	44.86	436.38	57.452		436.38	49.503	436.38	44.31	436.38	41.539	436.38	54.247	436.38	47.6295	436.38	39.9745		436.38	33.404	436.38	42.411	436.38	59.018	436.38	48.1365	436.38	40.044	436.38	19.7985		436.38	37.36	436.38	29.877	436.38	32.233	436.38	44.45	436.38	48.004	436.38
436.91	36.0665	436.91	41.595	436.58	39.6485	436.58	32.441	436.58	45.056	436.58	57.6		436.58	49.7225	436.58	44.449	436.58	41.6705	436.58	54.3835	436.58	47.7425	436.58	40.084		436.58	33.515	436.58	42.5425	436.58	59.125	436.58	48.188	436.58	40.119	436.58	19.8785		436.58	37.4885	436.58	30.063	436.58	32.4485	436.58	44.836	436.58	48.0905	436.58
437.11	36.3315	437.11	41.7045	436.79	39.818	436.79	32.5515	436.79	45.172	436.79	57.697		436.79	49.866	436.79	44.6905	436.79	41.8255	436.79	54.588	436.79	47.852	436.79	40.22		436.79	33.7095	436.79	42.618	436.79	59.3445	436.79	48.3245	436.79	40.2405	436.79	19.993		436.79	37.698	436.79	30.313	436.79	32.7615	436.79	45.3195	436.79	48.235	436.79
437.32	36.6615	437.32	41.6665	436.99	40.012	436.99	32.6325	436.99	45.3515	436.99	57.7955		436.99	50.077	436.99	44.962	436.99	42.0165	436.99	54.784	436.99	48.0625	436.99	40.384		436.99	33.901	436.99	42.735	436.99	59.5275	436.99	48.4125	436.99	40.3425	436.99	20.061		436.99	37.7785	436.99	30.6285	436.99	33.1035	436.99	45.9195	436.99	48.3845	436.99
437.52	36.6955	437.52	41.8885	437.2	40.169	437.2	32.7	437.2	45.4965	437.2	57.9975		437.2	50.3605	437.2	45.2945	437.2	42.1385	437.2	55.003	437.2	48.245	437.2	40.4635		437.2	34.0985	437.2	42.808	437.2	59.776	437.2	48.579	437.2	40.425	437.2	20.174		437.2	38.001	437.2	30.952	437.2	33.495	437.2	46.541	437.2	48.5775	437.2
437.73	36.8875	437.73	42.1075	437.4	40.2685	437.4	32.825	437.4	45.682	437.4	58.2325		437.4	50.5035	437.4	45.522	437.4	42.2825	437.4	55.199	437.4	48.4015	437.4	40.597		437.4	34.28	437.4	42.8955	437.4	59.9405	437.4	48.684	437.4	40.502	437.4	20.27		437.4	38.1555	437.4	31.267	437.4	33.808	437.4	47.131	437.4	48.7695	437.4
437.93	36.9115	437.93	42.2085	437.6	40.4305	437.6	32.8925	437.6	45.892	437.6	58.4115		437.6	50.68	437.6	45.7875	437.6	42.439	437.6	55.443	437.6	48.5165	437.6	40.6765		437.6	34.4445	437.6	43.0155	437.6	60.1745	437.6	48.8155	437.6	40.615	437.6	20.31		437.6	38.2615	437.6	31.49	437.6	34.029	437.6	47.6455	437.6	48.9565	437.6
438.14	36.775	438.14	42.2195	437.81	40.539	437.81	33.0125	437.81	46.0215	437.81	58.608		437.81	50.803	437.81	46.0545	437.81	42.5435	437.81	55.6005	437.81	48.6605	437.81	40.7385		437.81	34.603	437.81	43.0765	437.81	60.3595	437.81	49.004	437.81	40.787	437.81	20.416		437.81	38.383	437.81	31.607	437.81	34.245	437.81	48.0785	437.81	49.0855	437.81
438.34	36.885	438.34	42.352	438.01	40.696	438.01	33.0975	438.01	46.119	438.01	58.7555		438.01	50.936	438.01	46.223	438.01	42.718	438.01	55.8585	438.01	48.7685	438.01	40.9025		438.01	34.735	438.01	43.159	438.01	60.5765	438.01	49.127	438.01	40.878	438.01	20.5375		438.01	38.4775	438.01	31.818	438.01	34.388	438.01	48.3405	438.01	49.231	438.01
438.55	37.0345	438.55	42.6135	438.22	40.808	438.22	33.219	438.22	46.2395	438.22	59.0165		438.22	51.023	438.22	46.3905	438.22	42.9335	438.22	56.0455	438.22	48.9345	438.22	41.013		438.22	34.8835	438.22	43.2175	438.22	60.7785	438.22	49.2415	438.22	40.9565	438.22	20.625		438.22	38.5495	438.22	31.882	438.22	34.612	438.22	48.579	438.22	49.349	438.22
438.75	37.098	438.75	42.6035	438.42	40.9865	438.42	33.3565	438.42	46.301	438.42	59.1815		438.42	51.15	438.42	46.5125	438.42	43.079	438.42	56.2305	438.42	49.1745	438.42	41.1685		438.42	34.9845	438.42	43.286	438.42	60.941	438.42	49.4095	438.42	41.064	438.42	20.729		438.42	38.574	438.42	32.03	438.42	34.723	438.42	48.7315	438.42	49.467	438.42
438.96	37.0975	438.96	42.5325	438.62	41.141	438.62	33.461	438.62	46.4745	438.62	59.3485		438.62	51.353	438.62	46.6285	438.62	43.218	438.62	56.4205	438.62	49.288	438.62	41.2485		438.62	34.9905	438.62	43.3855	438.62	61.1325	438.62	49.52	438.62	41.174	438.62	20.8165		438.62	38.653	438.62	32.2165	438.62	34.879	438.62	48.9145	438.62	49.5885	438.62
439.16	37.2205	439.16	42.489	438.83	41.336	438.83	33.58	438.83	46.5825	438.83	59.4985		438.83	51.498	438.83	46.796	438.83	43.391	438.83	56.6835	438.83	49.45	438.83	41.358		438.83	35.089	438.83	43.4275	438.83	61.348	438.83	49.6565	438.83	41.2685	438.83	20.8895		438.83	38.7655	438.83	32.3335	438.83	35.0405	438.83	49.1435	438.83	49.768	438.83
439.37	37.4065	439.37	42.774	439.03	41.4965	439.03	33.664	439.03	46.7625	439.03	59.743		439.03	51.6435	439.03	46.9185	439.03	43.5695	439.03	56.8945	439.03	49.5495	439.03	41.538		439.03	35.092	439.03	43.514	439.03	61.5105	439.03	49.8195	439.03	41.3935	439.03	20.9455		439.03	38.8455	439.03	32.4395	439.03	35.1565	439.03	49.3135	439.03	49.8785	439.03
439.57	37.4555	439.57	42.9515	439.23	41.6455	439.23	33.81	439.23	46.832	439.23	59.932		439.23	51.7635	439.23	47.126	439.23	43.7415	439.23	57.216	439.23	49.6025	439.23	41.643		439.23	35.2115	439.23	43.6475	439.23	61.858	439.23	50.013	439.23	41.524	439.23	21.021		439.23	38.973	439.23	32.5435	439.23	35.2905	439.23	49.4735	439.23	50.0215	439.23
439.78	37.5135	439.78	43	439.44	41.806	439.44	33.909	439.44	47.057	439.44	60.0935		439.44	51.9475	439.44	47.2175	439.44	43.952	439.44	57.4655	439.44	49.7305	439.44	41.853		439.44	35.3195	439.44	43.799	439.44	62.041	439.44	50.153	439.44	41.709	439.44	21.167		439.44	39.0615	439.44	32.631	439.44	35.3985	439.44	49.5995	439.44	50.079	439.44
439.98	37.567	439.98	43.204	439.64	42.0395	439.64	34.037	439.64	47.223	439.64	60.274		439.64	52.112	439.64	47.354	439.64	44.1255	439.64	57.681	439.64	49.9095	439.64	42.0125		439.64	35.37	439.64	43.949	439.64	62.178	439.64	50.359	439.64	41.89	439.64	21.2615		439.64	39.1755	439.64	32.6925	439.64	35.5445	439.64	49.742	439.64	50.2785	439.64
440.19	37.651	440.19	43.3025	439.85	42.204	439.85	34.2145	439.85	47.3535	439.85	60.4765		439.85	52.2845	439.85	47.4895	439.85	44.2965	439.85	57.8805	439.85	50.1175	439.85	42.163		439.85	35.4575	439.85	44.0835	439.85	62.345	439.85	50.503	439.85	42.0195	439.85	21.4105		439.85	39.2925	439.85	32.7545	439.85	35.6765	439.85	49.867	439.85	50.382	439.85
440.39	37.7425	440.39	43.466	440.05	42.4385	440.05	34.347	440.05	47.4975	440.05	60.602		440.05	52.492	440.05	47.5955	440.05	44.4965	440.05	58.1165	440.05	50.304	440.05	42.3445		440.05	35.538	440.05	44.2005	440.05	62.521	440.05	50.6295	440.05	42.126	440.05	21.4875		440.05	39.335	440.05	32.8815	440.05	35.7905	440.05	49.954	440.05	50.447	440.05
440.6	37.7135	440.6	43.601	440.25	42.6105	440.25	34.477	440.25	47.6415	440.25	60.792		440.25	52.6795	440.25	47.8295	440.25	44.638	440.25	58.349	440.25	50.4915	440.25	42.438		440.25	35.6985	440.25	44.319	440.25	62.7105	440.25	50.8505	440.25	42.2555	440.25	21.6345		440.25	39.4335	440.25	32.959	440.25	35.916	440.25	50.0935	440.25	50.6415	440.25
440.8	37.8175	440.8	43.742	440.46	42.858	440.46	34.6405	440.46	47.814	440.46	60.9855		440.46	52.896	440.46	48.0415	440.46	44.798	440.46	58.557	440.46	50.66	440.46	42.617		440.46	35.8125	440.46	44.4865	440.46	62.8475	440.46	51.072	440.46	42.4825	440.46	21.7585		440.46	39.5055	440.46	33.0765	440.46	35.9835	440.46	50.2265	440.46	50.7965	440.46
441.01	38.0275	441.01	43.8565	440.66	43.042	440.66	34.7835	440.66	48.0145	440.66	61.252		440.66	53.082	440.66	48.251	440.66	44.982	440.66	58.7675	440.66	50.785	440.66	42.7865		440.66	35.9815	440.66	44.6025	440.66	63.069	440.66	51.232	440.66	42.625	440.66	21.8385		440.66	39.631	440.66	33.1285	440.66	36.1205	440.66	50.401	440.66	50.9325	440.66
441.21	38.068	441.21	43.94	440.86	43.171	440.86	34.914	440.86	48.0895	440.86	61.495		440.86	53.2725	440.86	48.489	440.86	45.1675	440.86	59.048	440.86	50.9585	440.86	42.977		440.86	36.118	440.86	44.729	440.86	63.2685	440.86	51.482	440.86	42.8215	440.86	21.9755		440.86	39.713	440.86	33.1815	440.86	36.2495	440.86	50.5395	440.86	51.025	440.86
441.42	38.1905	441.42	44.1425	441.07	43.334	441.07	35.0295	441.07	48.2405	441.07	61.6785		441.07	53.379	441.07	48.72	441.07	45.369	441.07	59.242	441.07	51.131	441.07	43.218		441.07	36.2445	441.07	44.869	441.07	63.4715	441.07	51.7715	441.07	43.0525	441.07	22.106		441.07	39.8015	441.07	33.2515	441.07	36.3975	441.07	50.6295	441.07	51.133	441.07
441.62	38.1715	441.62	44.152	441.27	43.5495	441.27	35.235	441.27	48.4175	441.27	61.8785		441.27	53.595	441.27	49.005	441.27	45.586	441.27	59.4825	441.27	51.3245	441.27	43.3825		441.27	36.4295	441.27	45.013	441.27	63.6365	441.27	51.9945	441.27	43.232	441.27	22.2795		441.27	39.9185	441.27	33.355	441.27	36.523	441.27	50.8175	441.27	51.3445	441.27
441.82	38.177	441.82	44.3285	441.47	43.79	441.47	35.343	441.47	48.6605	441.47	62.0905		441.47	53.7935	441.47	49.169	441.47	45.7885	441.47	59.625	441.47	51.5275	441.47	43.522		441.47	36.516	441.47	45.12	441.47	63.6935	441.47	52.2875	441.47	43.3965	441.47	22.4315		441.47	39.969	441.47	33.419	441.47	36.6725	441.47	50.984	441.47	51.4955	441.47
442.03	38.3305	442.03	44.372	441.68	43.9815	441.68	35.5505	441.68	48.82	441.68	62.298		441.68	53.946	441.68	49.4125	441.68	46.0475	441.68	59.891	441.68	51.708	441.68	43.6415		441.68	36.659	441.68	45.2805	441.68	63.9	441.68	52.5885	441.68	43.564	441.68	22.518		441.68	40.043	441.68	33.447	441.68	36.7785	441.68	51.1915	441.68	51.683	441.68
442.23	38.4125	442.23	44.3805	441.88	44.1375	441.88	35.704	441.88	49.001	441.88	62.4865		441.88	54.151	441.88	49.649	441.88	46.262	441.88	60.196	441.88	51.8425	441.88	43.816		441.88	36.836	441.88	45.409	441.88	64.143	441.88	52.797	441.88	43.7585	441.88	22.669		441.88	40.0855	441.88	33.5415	441.88	36.8395	441.88	51.3205	441.88	51.782	441.88
442.44	38.468	442.44	44.6045	442.09	44.3795	442.09	35.8625	442.09	49.154	442.09	62.726		442.09	54.4	442.09	49.8885	442.09	46.4755	442.09	60.4145	442.09	52.014	442.09	44.0085		442.09	36.941	442.09	45.5515	442.09	64.3405	442.09	53.099	442.09	44.003	442.09	22.834		442.09	40.1995	442.09	33.6125	442.09	37.0325	442.09	51.4935	442.09	51.898	442.09
442.64	38.634	442.64	44.7285	442.29	44.579	442.29	35.988	442.29	49.314	442.29	62.975		442.29	54.569	442.29	50.1125	442.29	46.699	442.29	60.6915	442.29	52.2005	442.29	44.2115		442.29	37.076	442.29	45.7105	442.29	64.557	442.29	53.364	442.29	44.235	442.29	23.0165		442.29	40.3045	442.29	33.672	442.29	37.131	442.29	51.6655	442.29	52.099	442.29
442.85	38.7365	442.85	44.663	442.49	44.8595	442.49	36.1695	442.49	49.553	442.49	63.1645		442.49	54.853	442.49	50.301	442.49	46.948	442.49	60.983	442.49	52.38	442.49	44.444		442.49	37.2375	442.49	45.8995	442.49	64.7825	442.49	53.675	442.49	44.488	442.49	23.1735		442.49	40.337	442.49	33.744	442.49	37.288	442.49	51.8895	442.49	52.248	442.49
443.05	38.74	443.05	44.8725	442.7	45.117	442.7	36.313	442.7	49.782	442.7	63.3085		442.7	55.09	442.7	50.581	442.7	47.168	442.7	61.2655	442.7	52.5675	442.7	44.6475		442.7	37.3955	442.7	46.024	442.7	65.0095	442.7	53.9785	442.7	44.7115	442.7	23.365		442.7	40.401	442.7	33.819	442.7	37.4645	442.7	52.119	442.7	52.375	442.7
443.26	38.748	443.26	45.0825	442.9	45.334	442.9	36.4865	442.9	49.98	442.9	63.47		442.9	55.2855	442.9	50.787	442.9	47.4045	442.9	61.5525	442.9	52.7405	442.9	44.803		442.9	37.514	442.9	46.169	442.9	65.1885	442.9	54.2895	442.9	44.9745	442.9	23.566		442.9	40.5185	442.9	33.8805	442.9	37.578	442.9	52.189	442.9	52.5225	442.9
443.46	39.056	443.46	45.373	443.1	45.6565	443.1	36.6685	443.1	50.278	443.1	63.6345		443.1	55.5225	443.1	51.0235	443.1	47.6475	443.1	61.82	443.1	52.9355	443.1	44.979		443.1	37.7415	443.1	46.331	443.1	65.419	443.1	54.5845	443.1	45.157	443.1	23.714		443.1	40.5695	443.1	33.978	443.1	37.621	443.1	52.3305	443.1	52.711	443.1
443.67	39.1385	443.67	45.5885	443.31	45.9325	443.31	36.8985	443.31	50.517	443.31	63.918		443.31	55.806	443.31	51.1855	443.31	47.8275	443.31	62.104	443.31	53.163	443.31	45.155		443.31	37.8845	443.31	46.4845	443.31	65.627	443.31	54.8005	443.31	45.3825	443.31	23.9035		443.31	40.5785	443.31	34.1215	443.31	37.726	443.31	52.5025	443.31	52.8485	443.31
443.87	39.244	443.87	45.821	443.51	46.1595	443.51	37.0645	443.51	50.7115	443.51	64.1255		443.51	56.0685	443.51	51.347	443.51	48.0595	443.51	62.3985	443.51	53.358	443.51	45.3215		443.51	38.076	443.51	46.644	443.51	65.91	443.51	55.047	443.51	45.616	443.51	24.099		443.51	40.6495	443.51	34.161	443.51	37.876	443.51	52.5725	443.51	52.945	443.51
444.08	39.3145	444.08	46.043	443.71	46.3695	443.71	37.295	443.71	50.9595	443.71	64.359		443.71	56.3175	443.71	51.5925	443.71	48.3105	443.71	62.672	443.71	53.5005	443.71	45.5525		443.71	38.2865	443.71	46.819	443.71	66.1265	443.71	55.3055	443.71	45.9255	443.71	24.269		443.71	40.703	443.71	34.2825	443.71	37.986	443.71	52.695	443.71	53.098	443.71
444.28	39.4805	444.28	46.1485	443.92	46.6865	443.92	37.499	443.92	51.184	443.92	64.59		443.92	56.5625	443.92	51.8605	443.92	48.509	443.92	62.9455	443.92	53.676	443.92	45.785		443.92	38.4505	443.92	46.962	443.92	66.3725	443.92	55.5625	443.92	46.173	443.92	24.4325		443.92	40.7575	443.92	34.3765	443.92	38.125	443.92	52.7875	443.92	53.1855	443.92
444.49	39.6195	444.49	46.216	444.12	46.9965	444.12	37.644	444.12	51.4325	444.12	64.8765		444.12	56.809	444.12	52.075	444.12	48.8195	444.12	63.2165	444.12	53.901	444.12	45.9675		444.12	38.6215	444.12	47.182	444.12	66.6605	444.12	55.909	444.12	46.4295	444.12	24.6215		444.12	40.8555	444.12	34.4235	444.12	38.2715	444.12	52.9515	444.12	53.3245	444.12
444.69	39.789	444.69	46.2785	444.32	47.222	444.32	37.796	444.32	51.673	444.32	65.0305		444.32	57.0175	444.32	52.332	444.32	49.0525	444.32	63.5915	444.32	54.0725	444.32	46.167		444.32	38.821	444.32	47.321	444.32	66.9365	444.32	56.181	444.32	46.6275	444.32	24.818		444.32	40.919	444.32	34.5455	444.32	38.36	444.32	53.0535	444.32	53.4405	444.32
444.9	40.094	444.9	46.623	444.53	47.5395	444.53	37.9885	444.53	52.0205	444.53	65.335		444.53	57.2875	444.53	52.626	444.53	49.334	444.53	63.9255	444.53	54.2555	444.53	46.3465		444.53	39.017	444.53	47.48	444.53	67.1745	444.53	56.4725	444.53	46.86	444.53	25.0085		444.53	40.9755	444.53	34.6175	444.53	38.492	444.53	53.179	444.53	53.556	444.53
445.1	40.2345	445.1	46.992	444.73	47.7645	444.73	38.1685	444.73	52.234	444.73	65.6435		444.73	57.5155	444.73	52.891	444.73	49.58	444.73	64.183	444.73	54.4445	444.73	46.5185		444.73	39.218	444.73	47.6465	444.73	67.399	444.73	56.7185	444.73	47.1095	444.73	25.21		444.73	41.063	444.73	34.6865	444.73	38.595	444.73	53.236	444.73	53.74	444.73
445.3	40.4325	445.3	47.0465	444.93	48.006	444.93	38.3885	444.93	52.477	444.93	65.998		444.93	57.708	444.93	53.072	444.93	49.882	444.93	64.519	444.93	54.6185	444.93	46.6925		444.93	39.379	444.93	47.8525	444.93	67.6885	444.93	57.0295	444.93	47.33	444.93	25.404		444.93	41.1535	444.93	34.751	444.93	38.684	444.93	53.283	444.93	53.867	444.93
445.51	40.6645	445.51	47.201	445.14	48.2585	445.14	38.586	445.14	52.718	445.14	66.1885		445.14	57.991	445.14	53.3675	445.14	50.21	445.14	64.8825	445.14	54.829	445.14	46.9345		445.14	39.609	445.14	48.1115	445.14	67.926	445.14	57.315	445.14	47.57	445.14	25.6375		445.14	41.188	445.14	34.862	445.14	38.823	445.14	53.498	445.14	54.033	445.14
445.71	40.7895	445.71	47.373	445.34	48.511	445.34	38.775	445.34	52.9605	445.34	66.4475		445.34	58.2155	445.34	53.619	445.34	50.4945	445.34	65.1915	445.34	55.026	445.34	47.125		445.34	39.7835	445.34	48.321	445.34	68.161	445.34	57.656	445.34	47.8455	445.34	25.8805		445.34	41.2115	445.34	34.8525	445.34	39.0545	445.34	53.656	445.34	54.1585	445.34
445.92	40.961	445.92	47.402	445.54	48.7505	445.54	38.933	445.54	53.164	445.54	66.602		445.54	58.519	445.54	53.9275	445.54	50.84	445.54	65.519	445.54	55.1285	445.54	47.294		445.54	40.0395	445.54	48.6125	445.54	68.371	445.54	58.038	445.54	48.0545	445.54	26.0825		445.54	41.321	445.54	34.862	445.54	39.192	445.54	53.775	445.54	54.267	445.54
446.12	41.094	446.12	47.424	445.75	49.0385	445.75	39.1055	445.75	53.464	445.75	66.859		445.75	58.765	445.75	54.189	445.75	51.1085	445.75	65.7945	445.75	55.343	445.75	47.4795		445.75	40.2535	445.75	48.842	445.75	68.545	445.75	58.3585	445.75	48.3155	445.75	26.2345		445.75	41.2975	445.75	34.959	445.75	39.291	445.75	53.924	445.75	54.2795	445.75
446.33	41.319	446.33	47.335	445.95	49.319	445.95	39.301	445.95	53.717	445.95	67.1105		445.95	59.0035	445.95	54.4715	445.95	51.422	445.95	66.1245	445.95	55.573	445.95	47.7055		445.95	40.4845	445.95	49.1475	445.95	68.866	445.95	58.697	445.95	48.5155	445.95	26.441		445.95	41.3835	445.95	35.0265	445.95	39.4105	445.95	54.05	445.95	54.441	445.95
446.53	41.4625	446.53	47.662	446.15	49.5005	446.15	39.4655	446.15	53.96	446.15	67.2955		446.15	59.269	446.15	54.6925	446.15	51.689	446.15	66.431	446.15	55.765	446.15	47.9345		446.15	40.7335	446.15	49.3995	446.15	69.036	446.15	59.0305	446.15	48.808	446.15	26.6795		446.15	41.438	446.15	35.1075	446.15	39.547	446.15	54.254	446.15	54.5585	446.15
446.74	41.629	446.74	47.872	446.36	49.7375	446.36	39.7015	446.36	54.173	446.36	67.4195		446.36	59.5025	446.36	54.991	446.36	51.91	446.36	66.733	446.36	55.927	446.36	48.14		446.36	40.9815	446.36	49.6225	446.36	69.216	446.36	59.409	446.36	49.067	446.36	26.897		446.36	41.4745	446.36	35.167	446.36	39.635	446.36	54.3275	446.36	54.6725	446.36
446.94	41.7385	446.94	47.989	446.56	49.986	446.56	39.959	446.56	54.4095	446.56	67.7395		446.56	59.7895	446.56	55.2485	446.56	52.2405	446.56	66.954	446.56	56.157	446.56	48.3465		446.56	41.2255	446.56	49.9535	446.56	69.3275	446.56	59.7595	446.56	49.3205	446.56	27.087		446.56	41.4755	446.56	35.2365	446.56	39.7575	446.56	54.4815	446.56	54.8195	446.56
447.15	41.7135	447.15	47.9605	446.76	50.28	446.76	40.155	446.76	54.5665	446.76	67.871		446.76	60.0665	446.76	55.4755	446.76	52.529	446.76	67.221	446.76	56.2885	446.76	48.5905		446.76	41.5155	446.76	50.2445	446.76	69.5545	446.76	60.106	446.76	49.622	446.76	27.2935		446.76	41.456	446.76	35.294	446.76	39.8885	446.76	54.5495	446.76	54.892	446.76
447.35	41.799	447.35	48.045	446.97	50.567	446.97	40.344	446.97	54.8825	446.97	68.051		446.97	60.275	446.97	55.725	446.97	52.7785	446.97	67.5095	446.97	56.5275	446.97	48.7655		446.97	41.729	446.97	50.4685	446.97	69.761	446.97	60.465	446.97	49.8505	446.97	27.5325		446.97	41.4995	446.97	35.35	446.97	39.99	446.97	54.6665	446.97	54.9755	446.97
447.55	41.894	447.55	48.2645	447.17	50.8325	447.17	40.5465	447.17	55.106	447.17	68.195		447.17	60.495	447.17	56.003	447.17	53.082	447.17	67.8385	447.17	56.695	447.17	48.961		447.17	42.036	447.17	50.758	447.17	69.966	447.17	60.7825	447.17	50.117	447.17	27.716		447.17	41.521	447.17	35.4205	447.17	40.1345	447.17	54.8275	447.17	55.1385	447.17
447.76	42.0755	447.76	48.2725	447.37	51.1225	447.37	40.7285	447.37	55.3685	447.37	68.5295		447.37	60.749	447.37	56.225	447.37	53.366	447.37	68.047	447.37	56.8385	447.37	49.1445		447.37	42.273	447.37	51.034	447.37	70.2145	447.37	61.085	447.37	50.3595	447.37	27.908		447.37	41.5265	447.37	35.482	447.37	40.26	447.37	54.896	447.37	55.253	447.37
447.96	42.1405	447.96	48.1525	447.58	51.3245	447.58	40.883	447.58	55.556	447.58	68.7685		447.58	60.9455	447.58	56.463	447.58	53.602	447.58	68.3115	447.58	56.9645	447.58	49.333		447.58	42.495	447.58	51.286	447.58	70.459	447.58	61.43	447.58	50.675	447.58	28.114		447.58	41.612	447.58	35.5825	447.58	40.3165	447.58	54.9985	447.58	55.3445	447.58
448.17	42.255	448.17	48.34	447.78	51.555	447.78	41.062	447.78	55.848	447.78	68.9845		447.78	61.1495	447.78	56.69	447.78	53.855	447.78	68.5725	447.78	57.1495	447.78	49.512		447.78	42.685	447.78	51.5095	447.78	70.697	447.78	61.755	447.78	50.953	447.78	28.3405		447.78	41.6	447.78	35.69	447.78	40.394	447.78	55.133	447.78	55.48	447.78
448.37	42.377	448.37	48.596	447.98	51.8345	447.98	41.244	447.98	56.017	447.98	69.1815		447.98	61.369	447.98	57.033	447.98	54.168	447.98	68.887	447.98	57.247	447.98	49.676		447.98	42.947	447.98	51.8195	447.98	70.9045	447.98	62.128	447.98	51.2365	447.98	28.5685		447.98	41.6235	447.98	35.731	447.98	40.538	447.98	55.28	447.98	55.692	447.98
448.58	42.541	448.58	48.828	448.19	52.0335	448.19	41.411	448.19	56.261	448.19	69.3965		448.19	61.586	448.19	57.2875	448.19	54.4025	448.19	69.1225	448.19	57.3885	448.19	49.8455		448.19	43.169	448.19	52.047	448.19	71.046	448.19	62.4795	448.19	51.5215	448.19	28.8035		448.19	41.657	448.19	35.71	448.19	40.6185	448.19	55.411	448.19	55.7265	448.19
448.78	42.665	448.78	48.9345	448.39	52.299	448.39	41.5845	448.39	56.4825	448.39	69.569		448.39	61.758	448.39	57.562	448.39	54.717	448.39	69.3605	448.39	57.6015	448.39	49.948		448.39	43.372	448.39	52.339	448.39	71.223	448.39	62.881	448.39	51.725	448.39	29.024		448.39	41.6955	448.39	35.7655	448.39	40.726	448.39	55.415	448.39	55.833	448.39
448.98	42.8225	448.98	49.187	448.59	52.5055	448.59	41.7495	448.59	56.726	448.59	69.8085		448.59	61.9855	448.59	57.7725	448.59	55.0205	448.59	69.599	448.59	57.796	448.59	50.12		448.59	43.593	448.59	52.6025	448.59	71.433	448.59	63.201	448.59	51.9615	448.59	29.2585		448.59	41.6755	448.59	35.883	448.59	40.86	448.59	55.573	448.59	55.9435	448.59
449.19	42.848	449.19	49.325	448.8	52.774	448.8	41.8765	448.8	56.996	448.8	69.892		448.8	62.155	448.8	58.038	448.8	55.268	448.8	69.93	448.8	57.8705	448.8	50.314		448.8	43.854	448.8	52.808	448.8	71.706	448.8	63.517	448.8	52.276	448.8	29.4415		448.8	41.6835	448.8	35.934	448.8	40.932	448.8	55.674	448.8	56.055	448.8
449.39	42.9565	449.39	49.4345	449	52.997	449	42.062	449	57.267	449	70.1065		449	62.327	449	58.3335	449	55.521	449	70.135	449	58.0385	449	50.4105		449	44.0665	449	53.0255	449	71.863	449	63.853	449	52.4845	449	29.6985		449	41.7335	449	36.056	449	41.055	449	55.899	449	56.1885	449
449.6	42.9985	449.6	49.469	449.2	53.145	449.2	42.2485	449.2	57.4305	449.2	70.304		449.2	62.555	449.2	58.6575	449.2	55.89	449.2	70.446	449.2	58.0965	449.2	50.679		449.2	44.289	449.2	53.36	449.2	72.138	449.2	64.186	449.2	52.862	449.2	29.8565		449.2	41.7415	449.2	36.1185	449.2	41.1955	449.2	56.0005	449.2	56.2585	449.2
449.8	43.2275	449.8	49.641	449.41	53.329	449.41	42.4125	449.41	57.69	449.41	70.5475		449.41	62.813	449.41	58.914	449.41	56.1005	449.41	70.645	449.41	58.2285	449.41	50.8255		449.41	44.4875	449.41	53.632	449.41	72.3245	449.41	64.556	449.41	53.0485	449.41	30.0965		449.41	41.754	449.41	36.1715	449.41	41.2995	449.41	56.1415	449.41	56.332	449.41
450.01	43.211	450.01	49.788	449.61	53.5195	449.61	42.6085	449.61	57.8855	449.61	70.71		449.61	63.0145	449.61	59.189	449.61	56.2785	449.61	70.9015	449.61	58.3875	449.61	50.982		449.61	44.6785	449.61	53.853	449.61	72.4915	449.61	64.9265	449.61	53.2865	449.61	30.3125		449.61	41.777	449.61	36.1685	449.61	41.3755	449.61	56.2335	449.61	56.425	449.61
450.21	43.274	450.21	49.967	449.81	53.772	449.81	42.7985	449.81	58.1415	449.81	70.832		449.81	63.245	449.81	59.4055	449.81	56.554	449.81	71.1875	449.81	58.5055	449.81	51.138		449.81	44.912	449.81	54.1215	449.81	72.6015	449.81	65.2335	449.81	53.4155	449.81	30.4915		449.81	41.7655	449.81	36.2145	449.81	41.488	449.81	56.2445	449.81	56.5135	449.81
450.41	43.331	450.41	50.1075	450.02	53.9795	450.02	42.949	450.02	58.3125	450.02	71.068		450.02	63.4515	450.02	59.642	450.02	56.8275	450.02	71.4765	450.02	58.6305	450.02	51.3505		450.02	45.1215	450.02	54.39	450.02	72.7725	450.02	65.582	450.02	53.71	450.02	30.708		450.02	41.7995	450.02	36.261	450.02	41.6015	450.02	56.395	450.02	56.581	450.02
450.62	43.5505	450.62	50.189	450.22	54.0845	450.22	43.1195	450.22	58.533	450.22	71.218		450.22	63.595	450.22	59.7565	450.22	57.091	450.22	71.735	450.22	58.76	450.22	51.5525		450.22	45.308	450.22	54.6625	450.22	72.9645	450.22	65.896	450.22	53.939	450.22	30.9495		450.22	41.875	450.22	36.3135	450.22	41.6995	450.22	56.5255	450.22	56.7045	450.22
450.82	43.611	450.82	50.3345	450.42	54.312	450.42	43.298	450.42	58.729	450.42	71.3935		450.42	63.8185	450.42	59.945	450.42	57.3425	450.42	72.011	450.42	58.8845	450.42	51.7075		450.42	45.514	450.42	54.9495	450.42	73.1795	450.42	66.2135	450.42	54.1355	450.42	31.187		450.42	41.852	450.42	36.374	450.42	41.8265	450.42	56.622	450.42	56.8275	450.42
451.03	43.6505	451.03	50.3585	450.62	54.4715	450.62	43.4565	450.62	58.9175	450.62	71.652		450.62	64.04	450.62	60.1215	450.62	57.5665	450.62	72.356	450.62	58.9685	450.62	51.9235		450.62	45.7425	450.62	55.1575	450.62	73.424	450.62	66.4455	450.62	54.4325	450.62	31.383		450.62	41.8655	450.62	36.452	450.62	41.905	450.62	56.788	450.62	56.964	450.62
451.23	43.7265	451.23	50.2465	450.83	54.6685	450.83	43.614	450.83	59.132	450.83	71.83		450.83	64.2295	450.83	60.353	450.83	57.817	450.83	72.609	450.83	59.063	450.83	52.122		450.83	45.965	450.83	55.436	450.83	73.571	450.83	66.69	450.83	54.6855	450.83	31.5795		450.83	41.908	450.83	36.4405	450.83	41.983	450.83	56.898	450.83	56.9825	450.83
451.44	43.9365	451.44	50.4725	451.03	54.8025	451.03	43.755	451.03	59.324	451.03	72.069		451.03	64.464	451.03	60.5325	451.03	58.072	451.03	72.833	451.03	59.2385	451.03	52.268		451.03	46.1115	451.03	55.752	451.03	73.7545	451.03	67.004	451.03	54.918	451.03	31.7895		451.03	41.9005	451.03	36.4595	451.03	42.097	451.03	57.01	451.03	57.003	451.03
451.64	44.03	451.64	50.659	451.23	54.8935	451.23	43.938	451.23	59.457	451.23	72.2325		451.23	64.6515	451.23	60.6775	451.23	58.335	451.23	73.13	451.23	59.3565	451.23	52.4545		451.23	46.2875	451.23	56.109	451.23	73.9395	451.23	67.36	451.23	55.1595	451.23	31.9495		451.23	41.9325	451.23	36.4755	451.23	42.1805	451.23	57.0555	451.23	57.0385	451.23
451.84	44.224	451.84	50.7095	451.44	55.139	451.44	44.085	451.44	59.6945	451.44	72.4175		451.44	64.885	451.44	60.799	451.44	58.5255	451.44	73.358	451.44	59.526	451.44	52.516		451.44	46.4705	451.44	56.382	451.44	74.062	451.44	67.6625	451.44	55.3015	451.44	32.148		451.44	41.953	451.44	36.497	451.44	42.2265	451.44	57.2155	451.44	57.0865	451.44
452.05	44.16	452.05	50.578	451.64	55.3215	451.64	44.2295	451.64	59.927	451.64	72.51		451.64	65.04	451.64	60.9305	451.64	58.8195	451.64	73.5775	451.64	59.687	451.64	52.653		451.64	46.6375	451.64	56.641	451.64	74.209	451.64	67.9555	451.64	55.5655	451.64	32.3225		451.64	41.9775	451.64	36.536	451.64	42.2655	451.64	57.288	451.64	57.1005	451.64
452.25	44.182	452.25	51.0425	451.84	55.4885	451.84	44.398	451.84	60.1755	451.84	72.659		451.84	65.213	451.84	61.0455	451.84	59.134	451.84	73.7915	451.84	59.8585	451.84	52.8245		451.84	46.879	451.84	56.9815	451.84	74.3705	451.84	68.2165	451.84	55.8465	451.84	32.551		451.84	41.9905	451.84	36.6235	451.84	42.3785	451.84	57.476	451.84	57.0905	451.84
452.46	44.344	452.46	51.211	452.05	55.624	452.05	44.5825	452.05	60.308	452.05	72.8185		452.05	65.406	452.05	61.2815	452.05	59.4175	452.05	73.9965	452.05	59.977	452.05	52.9255		452.05	47.0975	452.05	57.3635	452.05	74.573	452.05	68.4495	452.05	56.102	452.05	32.7895		452.05	41.998	452.05	36.6315	452.05	42.438	452.05	57.6715	452.05	57.1385	452.05
452.66	44.5	452.66	51.3685	452.25	55.833	452.25	44.73	452.25	60.516	452.25	72.9595		452.25	65.606	452.25	61.5295	452.25	59.6935	452.25	74.1805	452.25	60.1095	452.25	53.055		452.25	47.3735	452.25	57.6795	452.25	74.694	452.25	68.7125	452.25	56.2855	452.25	32.9515		452.25	42.026	452.25	36.6205	452.25	42.487	452.25	57.6765	452.25	57.203	452.25
452.86	44.5285	452.86	51.406	452.45	56.038	452.45	44.883	452.45	60.76	452.45	73.198		452.45	65.783	452.45	61.763	452.45	59.857	452.45	74.3385	452.45	60.223	452.45	53.2055		452.45	47.5945	452.45	57.94	452.45	74.8295	452.45	69.0115	452.45	56.503	452.45	33.175		452.45	42.0295	452.45	36.6515	452.45	42.6	452.45	57.7325	452.45	57.2465	452.45
453.07	44.636	453.07	51.534	452.65	56.177	452.65	44.9985	452.65	60.9405	452.65	73.3025		452.65	65.903	452.65	61.9085	452.65	60.0995	452.65	74.5645	452.65	60.339	452.65	53.337		452.65	47.8	452.65	58.2485	452.65	74.931	452.65	69.307	452.65	56.775	452.65	33.3425		452.65	41.985	452.65	36.7285	452.65	42.6585	452.65	57.8325	452.65	57.2915	452.65
453.27	44.7515	453.27	51.7035	452.86	56.3835	452.86	45.1825	452.86	61.21	452.86	73.3905		452.86	66.0275	452.86	62.16	452.86	60.3535	452.86	74.7005	452.86	60.4695	452.86	53.4315		452.86	48.041	452.86	58.603	452.86	75.074	452.86	69.6165	452.86	56.946	452.86	33.547		452.86	41.987	452.86	36.74	452.86	42.723	452.86	57.9075	452.86	57.324	452.86
453.48	44.7125	453.48	51.8865	453.06	56.5395	453.06	45.325	453.06	61.397	453.06	73.4775		453.06	66.2045	453.06	62.286	453.06	60.571	453.06	74.888	453.06	60.5535	453.06	53.5725		453.06	48.227	453.06	58.8675	453.06	75.2115	453.06	69.9335	453.06	57.1685	453.06	33.746		453.06	41.9935	453.06	36.7845	453.06	42.8035	453.06	57.9625	453.06	57.407	453.06
453.68	44.7715	453.68	51.93	453.26	56.771	453.26	45.483	453.26	61.575	453.26	73.5725		453.26	66.316	453.26	62.463	453.26	60.789	453.26	75.071	453.26	60.5845	453.26	53.689		453.26	48.485	453.26	59.198	453.26	75.3425	453.26	70.169	453.26	57.362	453.26	33.941		453.26	42.0275	453.26	36.8045	453.26	42.914	453.26	58.004	453.26	57.4595	453.26
453.89	44.9245	453.89	52.0015	453.47	57.0215	453.47	45.586	453.47	61.7635	453.47	73.7005		453.47	66.519	453.47	62.671	453.47	60.941	453.47	75.2995	453.47	60.748	453.47	53.8105		453.47	48.711	453.47	59.4205	453.47	75.503	453.47	70.3945	453.47	57.5765	453.47	34.1255		453.47	42.045	453.47	36.859	453.47	42.9685	453.47	58.0745	453.47	57.5445	453.47
454.09	44.9795	454.09	52.026	453.67	57.182	453.67	45.7345	453.67	61.8155	453.67	73.785		453.67	66.6535	453.67	62.8585	453.67	61.166	453.67	75.509	453.67	60.8075	453.67	53.9865		453.67	48.954	453.67	59.6895	453.67	75.661	453.67	70.6755	453.67	57.7995	453.67	34.3685		453.67	42.0375	453.67	36.933	453.67	43.001	453.67	58.1395	453.67	57.549	453.67
454.29	45.1545	454.29	52.2535	453.87	57.3485	453.87	45.9005	453.87	61.9445	453.87	74.0245		453.87	66.8315	453.87	63.068	453.87	61.3855	453.87	75.681	453.87	60.912	453.87	54.146		453.87	49.1915	453.87	59.9935	453.87	75.7405	453.87	70.8775	453.87	57.977	453.87	34.609		453.87	42.0345	453.87	36.9905	453.87	43.0875	453.87	58.2025	453.87	57.634	453.87
454.5	45.2845	454.5	52.1025	454.07	57.5265	454.07	45.994	454.07	62.0915	454.07	74.161		454.07	67.0265	454.07	63.1905	454.07	61.553	454.07	75.8625	454.07	60.9435	454.07	54.2645		454.07	49.323	454.07	60.195	454.07	75.8455	454.07	71.146	454.07	58.1295	454.07	34.772		454.07	41.998	454.07	36.998	454.07	43.094	454.07	58.274	454.07	57.767	454.07
454.7	45.2935	454.7	52.262	454.28	57.7135	454.28	46.122	454.28	62.282	454.28	74.3265		454.28	67.201	454.28	63.293	454.28	61.754	454.28	76.0525	454.28	61.0515	454.28	54.4225		454.28	49.4925	454.28	60.397	454.28	75.987	454.28	71.413	454.28	58.355	454.28	34.921		454.28	42.036	454.28	37.0175	454.28	43.171	454.28	58.33	454.28	57.808	454.28
454.91	45.4015	454.91	52.3355	454.48	57.8005	454.48	46.2965	454.48	62.435	454.48	74.3765		454.48	67.345	454.48	63.4125	454.48	61.9155	454.48	76.2435	454.48	61.1555	454.48	54.5025		454.48	49.697	454.48	60.671	454.48	76.162	454.48	71.636	454.48	58.552	454.48	35.1295		454.48	42.0265	454.48	37.0395	454.48	43.2445	454.48	58.474	454.48	57.8095	454.48
455.11	45.4405	455.11	52.378	454.68	57.948	454.68	46.4565	454.68	62.5635	454.68	74.4185		454.68	67.554	454.68	63.578	454.68	62.1325	454.68	76.4355	454.68	61.29	454.68	54.6295		454.68	49.8845	454.68	60.8985	454.68	76.26	454.68	71.8255	454.68	58.757	454.68	35.289		454.68	41.9985	454.68	37.0485	454.68	43.2655	454.68	58.583	454.68	57.834	454.68
455.31	45.5155	455.31	52.4685	454.89	58.148	454.89	46.573	454.89	62.705	454.89	74.59		454.89	67.7125	454.89	63.7805	454.89	62.281	454.89	76.603	454.89	61.378	454.89	54.707		454.89	50.0325	454.89	61.12	454.89	76.403	454.89	72.042	454.89	58.9385	454.89	35.4645		454.89	42.052	454.89	37.0575	454.89	43.307	454.89	58.6	454.89	57.8695	454.89
455.52	45.68	455.52	52.566	455.09	58.3045	455.09	46.6725	455.09	62.828	455.09	74.708		455.09	67.8645	455.09	63.927	455.09	62.442	455.09	76.7565	455.09	61.435	455.09	54.9225		455.09	50.2115	455.09	61.358	455.09	76.4525	455.09	72.2465	455.09	59.1985	455.09	35.683		455.09	42.0685	455.09	37.0935	455.09	43.4	455.09	58.674	455.09	57.8805	455.09
455.72	45.8755	455.72	52.6435	455.29	58.4215	455.29	46.812	455.29	62.9685	455.29	74.8925		455.29	68.006	455.29	64.1305	455.29	62.601	455.29	76.8975	455.29	61.5235	455.29	55.0205		455.29	50.387	455.29	61.6285	455.29	76.5015	455.29	72.452	455.29	59.366	455.29	35.8585		455.29	42.0635	455.29	37.1395	455.29	43.4385	455.29	58.78	455.29	57.9025	455.29
455.92	45.994	455.92	52.656	455.49	58.5785	455.49	46.9575	455.49	63.06	455.49	74.9865		455.49	68.187	455.49	64.269	455.49	62.824	455.49	77.0085	455.49	61.6625	455.49	55.121		455.49	50.5595	455.49	61.824	455.49	76.5215	455.49	72.681	455.49	59.5925	455.49	36.064		455.49	42.045	455.49	37.156	455.49	43.4595	455.49	58.8835	455.49	58.0055	455.49
456.13	46.0235	456.13	52.639	455.7	58.649	455.7	47.1255	455.7	63.1875	455.7	75.13		455.7	68.3645	455.7	64.401	455.7	63.033	455.7	77.1535	455.7	61.7525	455.7	55.2515		455.7	50.756	455.7	62.1055	455.7	76.611	455.7	72.8735	455.7	59.783	455.7	36.273		455.7	42.058	455.7	37.176	455.7	43.5495	455.7	58.956	455.7	58.026	455.7
456.33	46.153	456.33	52.978	455.9	58.758	455.9	47.2655	455.9	63.459	455.9	75.2675		455.9	68.5425	455.9	64.5325	455.9	63.196	455.9	77.284	455.9	61.843	455.9	55.3405		455.9	50.8975	455.9	62.325	455.9	76.698	455.9	73.0875	455.9	59.945	455.9	36.402		455.9	42.0845	455.9	37.2	455.9	43.656	455.9	59.0335	455.9	58.0595	455.9
456.54	46.1755	456.54	53.011	456.1	58.8745	456.1	47.365	456.1	63.549	456.1	75.378		456.1	68.6855	456.1	64.706	456.1	63.395	456.1	77.5275	456.1	61.9035	456.1	55.438		456.1	51.0815	456.1	62.567	456.1	76.904	456.1	73.319	456.1	60.14	456.1	36.556		456.1	42.1105	456.1	37.2165	456.1	43.735	456.1	59.107	456.1	58.044	456.1
456.74	46.261	456.74	53.1455	456.3	58.9835	456.3	47.4865	456.3	63.7075	456.3	75.438		456.3	68.7945	456.3	64.9585	456.3	63.5825	456.3	77.7465	456.3	61.983	456.3	55.5415		456.3	51.301	456.3	62.8565	456.3	77.009	456.3	73.538	456.3	60.3355	456.3	36.777		456.3	42.137	456.3	37.269	456.3	43.8125	456.3	59.131	456.3	58.034	456.3
456.94	46.3485	456.94	53.2035	456.51	59.083	456.51	47.6135	456.51	63.817	456.51	75.5415		456.51	68.878	456.51	65.111	456.51	63.7415	456.51	77.921	456.51	62.0975	456.51	55.6645		456.51	51.4815	456.51	63.082	456.51	77.072	456.51	73.749	456.51	60.489	456.51	36.9755		456.51	42.12	456.51	37.3585	456.51	43.8335	456.51	59.1775	456.51	58.0745	456.51
457.15	46.4	457.15	53.1535	456.71	59.218	456.71	47.722	456.71	63.9415	456.71	75.661		456.71	69.0295	456.71	65.2195	456.71	63.925	456.71	78.112	456.71	62.1575	456.71	55.85		456.71	51.6155	456.71	63.3055	456.71	77.138	456.71	73.9775	456.71	60.6915	456.71	37.1455		456.71	42.1135	456.71	37.374	456.71	43.912	456.71	59.249	456.71	58.1515	456.71
457.35	46.4775	457.35	53.351	456.91	59.341	456.91	47.78	456.91	64.059	456.91	75.8115		456.91	69.167	456.91	65.3915	456.91	64.1005	456.91	78.3145	456.91	62.2055	456.91	55.953		456.91	51.7815	456.91	63.5525	456.91	77.3005	456.91	74.237	456.91	60.839	456.91	37.291		456.91	42.1525	456.91	37.442	456.91	43.93	456.91	59.3165	456.91	58.2475	456.91
457.56	46.565	457.56	53.3355	457.11	59.441	457.11	47.95	457.11	64.2255	457.11	75.966		457.11	69.356	457.11	65.469	457.11	64.2755	457.11	78.493	457.11	62.3045	457.11	56.1165		457.11	51.989	457.11	63.7695	457.11	77.4025	457.11	74.433	457.11	61.0045	457.11	37.4515		457.11	42.189	457.11	37.4955	457.11	43.977	457.11	59.4015	457.11	58.364	457.11
457.76	46.671	457.76	53.2755	457.32	59.539	457.32	48.044	457.32	64.322	457.32	76.0885		457.32	69.498	457.32	65.5285	457.32	64.4965	457.32	78.6015	457.32	62.367	457.32	56.1515		457.32	52.093	457.32	64.0035	457.32	77.5005	457.32	74.6655	457.32	61.1345	457.32	37.6315		457.32	42.1975	457.32	37.5065	457.32	43.962	457.32	59.457	457.32	58.388	457.32
457.96	46.7205	457.96	53.2255	457.52	59.74	457.52	48.2335	457.52	64.384	457.52	76.172		457.52	69.621	457.52	65.6545	457.52	64.756	457.52	78.764	457.52	62.4485	457.52	56.2715		457.52	52.289	457.52	64.32	457.52	77.6415	457.52	74.866	457.52	61.3215	457.52	37.7455		457.52	42.2005	457.52	37.585	457.52	44.017	457.52	59.473	457.52	58.468	457.52
458.17	46.7	458.17	53.3975	457.72	59.8465	457.72	48.3255	457.72	64.5095	457.72	76.2785		457.72	69.748	457.72	65.772	457.72	64.8885	457.72	78.9635	457.72	62.485	457.72	56.37		457.72	52.4495	457.72	64.5585	457.72	77.823	457.72	75.1155	457.72	61.4075	457.72	37.8925		457.72	42.228	457.72	37.625	457.72	44.0285	457.72	59.497	457.72	58.4815	457.72
458.37	46.8085	458.37	53.5685	457.92	59.954	457.92	48.3905	457.92	64.7165	457.92	76.353		457.92	69.844	457.92	65.9115	457.92	65.041	457.92	79.056	457.92	62.5645	457.92	56.451		457.92	52.63	457.92	64.7635	457.92	77.882	457.92	75.3475	457.92	61.586	457.92	38.0685		457.92	42.2315	457.92	37.625	457.92	44.049	457.92	59.5725	457.92	58.549	457.92
458.57	46.8975	458.57	53.4675	458.13	60.0945	458.13	48.473	458.13	64.785	458.13	76.485		458.13	69.9165	458.13	66.002	458.13	65.21	458.13	79.2365	458.13	62.593	458.13	56.524		458.13	52.7725	458.13	65.0175	458.13	77.9795	458.13	75.499	458.13	61.7475	458.13	38.225		458.13	42.2315	458.13	37.624	458.13	44.116	458.13	59.71	458.13	58.614	458.13
458.78	46.971	458.78	53.5925	458.33	60.218	458.33	48.5705	458.33	64.9295	458.33	76.5605		458.33	69.972	458.33	66.123	458.33	65.3705	458.33	79.3275	458.33	62.657	458.33	56.6185		458.33	52.9105	458.33	65.276	458.33	77.9955	458.33	75.702	458.33	61.9475	458.33	38.3655		458.33	42.2485	458.33	37.6515	458.33	44.149	458.33	59.765	458.33	58.723	458.33
458.98	47.095	458.98	53.6755	458.53	60.382	458.53	48.686	458.53	65.011	458.53	76.6665		458.53	70.0755	458.53	66.1675	458.53	65.483	458.53	79.5105	458.53	62.7235	458.53	56.692		458.53	53.05	458.53	65.5065	458.53	78.108	458.53	75.886	458.53	62.1185	458.53	38.478		458.53	42.296	458.53	37.6715	458.53	44.194	458.53	59.7595	458.53	58.761	458.53
459.19	47.194	459.19	53.645	458.74	60.463	458.74	48.7475	458.74	65.1285	458.74	76.779		458.74	70.219	458.74	66.275	458.74	65.64	458.74	79.6695	458.74	62.7925	458.74	56.8205		458.74	53.1875	458.74	65.772	458.74	78.2205	458.74	76.0975	458.74	62.2945	458.74	38.621		458.74	42.3465	458.74	37.67	458.74	44.27	458.74	59.8825	458.74	58.785	458.74
459.39	47.3405	459.39	53.7015	458.94	60.6135	458.94	48.859	458.94	65.274	458.94	76.952		458.94	70.288	458.94	66.421	458.94	65.732	458.94	79.784	458.94	62.8595	458.94	56.9185		458.94	53.351	458.94	65.9615	458.94	78.3255	458.94	76.2355	458.94	62.473	458.94	38.762		458.94	42.3845	458.94	37.733	458.94	44.276	458.94	59.952	458.94	58.793	458.94
459.59	47.463	459.59	53.558	459.14	60.728	459.14	49.0245	459.14	65.383	459.14	77.1005		459.14	70.3795	459.14	66.4675	459.14	65.916	459.14	79.848	459.14	62.92	459.14	57.0125		459.14	53.473	459.14	66.184	459.14	78.3635	459.14	76.3595	459.14	62.6365	459.14	38.8955		459.14	42.377	459.14	37.737	459.14	44.323	459.14	59.987	459.14	58.741	459.14
459.8	47.505	459.8	53.5495	459.34	60.8395	459.34	49.08	459.34	65.491	459.34	77.166		459.34	70.4575	459.34	66.637	459.34	66.0325	459.34	79.9795	459.34	62.9355	459.34	57.0665		459.34	53.6025	459.34	66.3805	459.34	78.4115	459.34	76.5115	459.34	62.7375	459.34	39.009		459.34	42.359	459.34	37.7445	459.34	44.4765	459.34	60.0685	459.34	58.6785	459.34
460	47.5495	460	53.703	459.54	60.956	459.54	49.234	459.54	65.6675	459.54	77.325		459.54	70.5655	459.54	66.776	459.54	66.143	459.54	80.158	459.54	63.006	459.54	57.1805		459.54	53.7715	459.54	66.5735	459.54	78.5195	459.54	76.6795	459.54	62.871	459.54	39.1155		459.54	42.342	459.54	37.7345	459.54	44.5885	459.54	60.1545	459.54	58.7885	459.54
460.2	47.594	460.2	53.7845	459.75	61.0515	459.75	49.2485	459.75	65.802	459.75	77.4435		459.75	70.6605	459.75	66.888	459.75	66.198	459.75	80.273	459.75	63.054	459.75	57.212		459.75	53.8945	459.75	66.679	459.75	78.622	459.75	76.865	459.75	62.988	459.75	39.2845		459.75	42.378	459.75	37.723	459.75	44.655	459.75	60.2375	459.75	58.838	459.75
460.41	47.752	460.41	53.8105	459.95	61.1235	459.95	49.3925	459.95	65.9505	459.95	77.594		459.95	70.7675	459.95	67.015	459.95	66.344	459.95	80.381	459.95	63.122	459.95	57.3705		459.95	54.0115	459.95	66.8865	459.95	78.6925	459.95	77.0645	459.95	63.2105	459.95	39.44		459.95	42.4245	459.95	37.78	459.95	44.7505	459.95	60.3285	459.95	58.879	459.95
460.61	47.7415	460.61	53.756	460.15	61.2285	460.15	49.565	460.15	66.051	460.15	77.6715		460.15	70.8455	460.15	67.0955	460.15	66.5205	460.15	80.577	460.15	63.1405	460.15	57.4615		460.15	54.121	460.15	67.1395	460.15	78.86	460.15	77.225	460.15	63.3565	460.15	39.5835		460.15	42.443	460.15	37.8165	460.15	44.821	460.15	60.414	460.15	58.9355	460.15
460.81	47.729	460.81	53.8005	460.35	61.327	460.35	49.63	460.35	66.139	460.35	77.7175		460.35	70.9545	460.35	67.212	460.35	66.66	460.35	80.6375	460.35	63.2475	460.35	57.5665		460.35	54.253	460.35	67.354	460.35	78.8995	460.35	77.3715	460.35	63.5165	460.35	39.713		460.35	42.458	460.35	37.851	460.35	44.846	460.35	60.4315	460.35	58.9615	460.35
461.02	47.78	461.02	53.85	460.56	61.458	460.56	49.713	460.56	66.262	460.56	77.747		460.56	71.1165	460.56	67.233	460.56	66.7135	460.56	80.764	460.56	63.232	460.56	57.6315		460.56	54.3195	460.56	67.462	460.56	78.983	460.56	77.526	460.56	63.601	460.56	39.8085		460.56	42.454	460.56	37.89	460.56	44.955	460.56	60.531	460.56	58.956	460.56
461.22	47.8	461.22	53.86	460.76	61.5265	460.76	49.88	460.76	66.333	460.76	77.8675		460.76	71.178	460.76	67.391	460.76	66.8975	460.76	80.8495	460.76	63.298	460.76	57.7915		460.76	54.4555	460.76	67.627	460.76	79.082	460.76	77.6595	460.76	63.7655	460.76	39.9455		460.76	42.455	460.76	37.9435	460.76	45.0495	460.76	60.6345	460.76	58.9535	460.76
461.43	47.7915	461.43	53.931	460.96	61.641	460.96	49.9525	460.96	66.4195	460.96	77.958		460.96	71.298	460.96	67.471	460.96	67.047	460.96	80.901	460.96	63.312	460.96	57.873		460.96	54.543	460.96	67.84	460.96	79.1855	460.96	77.792	460.96	63.938	460.96	40.0555		460.96	42.447	460.96	37.993	460.96	45.098	460.96	60.648	460.96	59.038	460.96
461.63	47.791	461.63	54.06	461.16	61.7905	461.16	50.046	461.16	66.4825	461.16	78.0845		461.16	71.3665	461.16	67.4935	461.16	67.1735	461.16	81.015	461.16	63.336	461.16	57.9215		461.16	54.6195	461.16	68.0055	461.16	79.34	461.16	77.94	461.16	63.998	461.16	40.207		461.16	42.4655	461.16	38.0345	461.16	45.1815	461.16	60.6775	461.16	59.08	461.16
461.83	47.78	461.83	54.217	461.37	61.872	461.37	50.0845	461.37	66.5385	461.37	78.1175		461.37	71.4545	461.37	67.614	461.37	67.275	461.37	81.134	461.37	63.413	461.37	58.003		461.37	54.7245	461.37	68.161	461.37	79.45	461.37	78.055	461.37	64.13	461.37	40.3565		461.37	42.4635	461.37	38.09	461.37	45.247	461.37	60.7775	461.37	59.104	461.37
462.04	47.8035	462.04	54.342	461.57	61.9785	461.57	50.2325	461.57	66.604	461.57	78.2285		461.57	71.525	461.57	67.655	461.57	67.5395	461.57	81.241	461.57	63.52	461.57	58.112		461.57	54.846	461.57	68.3885	461.57	79.5265	461.57	78.234	461.57	64.3335	461.57	40.4985		461.57	42.506	461.57	38.1265	461.57	45.2215	461.57	60.872	461.57	59.156	461.57
462.24	47.7185	462.24	54.4	461.77	62.06	461.77	50.2825	461.77	66.669	461.77	78.2885		461.77	71.6245	461.77	67.777	461.77	67.649	461.77	81.362	461.77	63.571	461.77	58.153		461.77	54.9635	461.77	68.518	461.77	79.6465	461.77	78.38	461.77	64.441	461.77	40.612		461.77	42.545	461.77	38.2515	461.77	45.2325	461.77	60.95	461.77	59.1665	461.77
462.44	47.747	462.44	54.5655	461.97	62.153	461.97	50.397	461.97	66.741	461.97	78.3515		461.97	71.743	461.97	67.842	461.97	67.817	461.97	81.461	461.97	63.677	461.97	58.264		461.97	55.036	461.97	68.719	461.97	79.7275	461.97	78.4805	461.97	64.566	461.97	40.732		461.97	42.5805	461.97	38.257	461.97	45.3	461.97	60.9935	461.97	59.1815	461.97
462.65	47.7075	462.65	54.652	462.18	62.2945	462.18	50.4645	462.18	66.866	462.18	78.3785		462.18	71.765	462.18	67.923	462.18	67.9105	462.18	81.5835	462.18	63.771	462.18	58.301		462.18	55.113	462.18	68.833	462.18	79.8185	462.18	78.5345	462.18	64.6605	462.18	40.818		462.18	42.573	462.18	38.277	462.18	45.353	462.18	61.0795	462.18	59.2525	462.18
462.85	47.78	462.85	54.764	462.38	62.472	462.38	50.525	462.38	66.9505	462.38	78.4945		462.38	71.8915	462.38	68.0455	462.38	68.0005	462.38	81.6675	462.38	63.8535	462.38	58.385		462.38	55.23	462.38	68.9935	462.38	79.8685	462.38	78.616	462.38	64.7945	462.38	40.881		462.38	42.599	462.38	38.3215	462.38	45.419	462.38	61.14	462.38	59.2855	462.38
463.05	47.82	463.05	54.8295	462.58	62.556	462.58	50.6495	462.58	67.049	462.58	78.653		462.58	72.016	462.58	68.105	462.58	68.12	462.58	81.742	462.58	63.9055	462.58	58.4335		462.58	55.311	462.58	69.086	462.58	79.9505	462.58	78.7765	462.58	64.882	462.58	40.985		462.58	42.6365	462.58	38.427	462.58	45.4645	462.58	61.1785	462.58	59.3265	462.58
463.26	47.87	463.26	54.886	462.78	62.612	462.78	50.7265	462.78	67.121	462.78	78.8175		462.78	72.116	462.78	68.29	462.78	68.258	462.78	81.778	462.78	64.022	462.78	58.552		462.78	55.447	462.78	69.266	462.78	80.022	462.78	78.869	462.78	65.051	462.78	41.127		462.78	42.692	462.78	38.4395	462.78	45.51	462.78	61.1795	462.78	59.3745	462.78
463.46	47.8795	463.46	54.8945	462.98	62.6675	462.98	50.7185	462.98	67.2235	462.98	78.843		462.98	72.237	462.98	68.342	462.98	68.3235	462.98	81.8425	462.98	64.063	462.98	58.5685		462.98	55.518	462.98	69.405	462.98	80.087	462.98	79.014	462.98	65.1575	462.98	41.205		462.98	42.7475	462.98	38.4725	462.98	45.5395	462.98	61.239	462.98	59.443	462.98
463.66	47.9765	463.66	54.973	463.19	62.808	463.19	50.836	463.19	67.343	463.19	78.8775		463.19	72.2635	463.19	68.433	463.19	68.385	463.19	81.977	463.19	64.115	463.19	58.615		463.19	55.623	463.19	69.516	463.19	80.164	463.19	79.1005	463.19	65.218	463.19	41.309		463.19	42.7685	463.19	38.514	463.19	45.6035	463.19	61.3665	463.19	59.404	463.19
463.87	47.8575	463.87	55.005	463.39	62.856	463.39	50.939	463.39	67.4455	463.39	78.8625		463.39	72.4075	463.39	68.58	463.39	68.524	463.39	82.064	463.39	64.1875	463.39	58.6685		463.39	55.7205	463.39	69.7065	463.39	80.1755	463.39	79.2325	463.39	65.366	463.39	41.3755		463.39	42.789	463.39	38.574	463.39	45.6815	463.39	61.4835	463.39	59.4635	463.39
464.07	47.8935	464.07	55.011	463.59	62.9915	463.59	51.0075	463.59	67.601	463.59	78.891		463.59	72.4115	463.59	68.6525	463.59	68.62	463.59	82.1975	463.59	64.2225	463.59	58.748		463.59	55.8305	463.59	69.8715	463.59	80.2725	463.59	79.425	463.59	65.4845	463.59	41.469		463.59	42.835	463.59	38.608	463.59	45.743	463.59	61.53	463.59	59.6115	463.59
464.27	47.981	464.27	55.1105	463.79	63.0705	463.79	51.0685	463.79	67.727	463.79	78.876		463.79	72.473	463.79	68.807	463.79	68.634	463.79	82.283	463.79	64.2865	463.79	58.792		463.79	55.958	463.79	69.993	463.79	80.36	463.79	79.4855	463.79	65.5615	463.79	41.6035		463.79	42.888	463.79	38.6245	463.79	45.8375	463.79	61.548	463.79	59.6765	463.79
464.48	48.029	464.48	55.0495	464	63.1385	464	51.155	464	67.7825	464	78.9145		464	72.5595	464	68.8555	464	68.7575	464	82.348	464	64.343	464	58.858		464	56.056	464	70.212	464	80.3945	464	79.593	464	65.705	464	41.7215		464	42.9205	464	38.594	464	45.9175	464	61.6055	464	59.7	464
464.68	48.0935	464.68	55.1165	464.2	63.2105	464.2	51.237	464.2	67.905	464.2	78.995		464.2	72.6505	464.2	68.922	464.2	68.808	464.2	82.514	464.2	64.3655	464.2	58.923		464.2	56.1945	464.2	70.2985	464.2	80.512	464.2	79.7635	464.2	65.8325	464.2	41.8295		464.2	42.95	464.2	38.676	464.2	45.9225	464.2	61.672	464.2	59.8055	464.2
464.88	48.252	464.88	55.006	464.4	63.2765	464.4	51.2895	464.4	67.929	464.4	79.0885		464.4	72.7895	464.4	68.958	464.4	68.889	464.4	82.5745	464.4	64.3915	464.4	58.9915		464.4	56.298	464.4	70.46	464.4	80.5875	464.4	79.8585	464.4	65.9225	464.4	41.906		464.4	42.992	464.4	38.747	464.4	45.9695	464.4	61.6935	464.4	59.8455	464.4
465.09	48.386	465.09	55.1105	464.6	63.335	464.6	51.375	464.6	68.0105	464.6	79.1955		464.6	72.8535	464.6	69.0155	464.6	68.9715	464.6	82.638	464.6	64.3845	464.6	59.0685		464.6	56.359	464.6	70.5315	464.6	80.676	464.6	80.062	464.6	66.039	464.6	42.026		464.6	43.0175	464.6	38.773	464.6	46.018	464.6	61.72	464.6	59.878	464.6
465.29	48.4215	465.29	55.167	464.8	63.388	464.8	51.4365	464.8	68.1335	464.8	79.221		464.8	72.85	464.8	69.101	464.8	69.0785	464.8	82.7565	464.8	64.4325	464.8	59.1565		464.8	56.464	464.8	70.672	464.8	80.79	464.8	80.1715	464.8	66.16	464.8	42.1375		464.8	43.042	464.8	38.753	464.8	46.109	464.8	61.749	464.8	59.966	464.8
465.49	48.5175	465.49	55.0825	465.01	63.5015	465.01	51.5095	465.01	68.2355	465.01	79.2205		465.01	72.8765	465.01	69.1285	465.01	69.149	465.01	82.8615	465.01	64.4735	465.01	59.24		465.01	56.586	465.01	70.78	465.01	80.895	465.01	80.2385	465.01	66.2705	465.01	42.203		465.01	43.039	465.01	38.8475	465.01	46.1195	465.01	61.8225	465.01	60.039	465.01
465.7	48.5865	465.7	55.217	465.21	63.633	465.21	51.626	465.21	68.3485	465.21	79.3625		465.21	72.9305	465.21	69.1875	465.21	69.291	465.21	82.973	465.21	64.496	465.21	59.303		465.21	56.711	465.21	70.9775	465.21	80.9335	465.21	80.3615	465.21	66.3715	465.21	42.318		465.21	43.077	465.21	38.8725	465.21	46.205	465.21	61.94	465.21	60.094	465.21
465.9	48.5465	465.9	55.057	465.41	63.716	465.41	51.6785	465.41	68.395	465.41	79.393		465.41	72.965	465.41	69.227	465.41	69.3975	465.41	82.9875	465.41	64.6015	465.41	59.3525		465.41	56.812	465.41	71.088	465.41	80.999	465.41	80.449	465.41	66.492	465.41	42.4095		465.41	43.1145	465.41	38.9415	465.41	46.24	465.41	61.9515	465.41	60.179	465.41
466.1	48.7155	466.1	55.1735	465.61	63.7875	465.61	51.787	465.61	68.502	465.61	79.4525		465.61	72.987	465.61	69.331	465.61	69.49	465.61	83.0585	465.61	64.667	465.61	59.4125		465.61	56.9605	465.61	71.184	465.61	81.105	465.61	80.553	465.61	66.6015	465.61	42.563		465.61	43.1675	465.61	38.9675	465.61	46.2875	465.61	61.945	465.61	60.245	465.61
466.31	48.7815	466.31	55.2355	465.81	63.8235	465.81	51.883	465.81	68.567	465.81	79.5365		465.81	73.1015	465.81	69.4325	465.81	69.5415	465.81	83.0635	465.81	64.6705	465.81	59.474		465.81	57.0885	465.81	71.271	465.81	81.151	465.81	80.596	465.81	66.67	465.81	42.6345		465.81	43.193	465.81	39.023	465.81	46.352	465.81	61.997	465.81	60.2115	465.81
466.51	48.802	466.51	55.312	466.02	63.945	466.02	51.95	466.02	68.5855	466.02	79.674		466.02	73.175	466.02	69.47	466.02	69.626	466.02	83.1225	466.02	64.7115	466.02	59.557		466.02	57.1515	466.02	71.3455	466.02	81.2455	466.02	80.7055	466.02	66.7935	466.02	42.713		466.02	43.1955	466.02	39.0895	466.02	46.365	466.02	62.069	466.02	60.275	466.02
466.71	48.925	466.71	55.4025	466.22	64.1085	466.22	52.0295	466.22	68.671	466.22	79.7695		466.22	73.2165	466.22	69.503	466.22	69.683	466.22	83.1975	466.22	64.744	466.22	59.645		466.22	57.2055	466.22	71.4005	466.22	81.2995	466.22	80.7825	466.22	66.903	466.22	42.7645		466.22	43.2105	466.22	39.189	466.22	46.3955	466.22	62.116	466.22	60.284	466.22
466.92	49.004	466.92	55.3915	466.42	64.231	466.42	52.0755	466.42	68.7595	466.42	79.833		466.42	73.242	466.42	69.561	466.42	69.8	466.42	83.1655	466.42	64.769	466.42	59.7105		466.42	57.238	466.42	71.571	466.42	81.337	466.42	80.831	466.42	66.984	466.42	42.828		466.42	43.242	466.42	39.2505	466.42	46.5005	466.42	62.1565	466.42	60.2785	466.42
467.12	48.9375	467.12	55.5165	466.62	64.3335	466.62	52.142	466.62	68.84	466.62	79.9305		466.62	73.225	466.62	69.6205	466.62	69.9595	466.62	83.1885	466.62	64.816	466.62	59.765		466.62	57.316	466.62	71.7035	466.62	81.3555	466.62	80.9295	466.62	67.113	466.62	42.9385		466.62	43.26	466.62	39.26	466.62	46.543	466.62	62.26	466.62	60.3325	466.62
467.32	48.8325	467.32	55.4665	466.82	64.402	466.82	52.2145	466.82	68.9	466.82	79.9325		466.82	73.1755	466.82	69.6485	466.82	70.0555	466.82	83.2515	466.82	64.8825	466.82	59.8055		466.82	57.397	466.82	71.7875	466.82	81.4225	466.82	80.992	466.82	67.193	466.82	43.0265		466.82	43.293	466.82	39.3255	466.82	46.6415	466.82	62.3355	466.82	60.3915	466.82
467.53	48.942	467.53	55.4835	467.03	64.54	467.03	52.291	467.03	68.9185	467.03	80.0335		467.03	73.251	467.03	69.691	467.03	70.11	467.03	83.305	467.03	64.8445	467.03	59.857		467.03	57.4665	467.03	71.8805	467.03	81.456	467.03	81.0555	467.03	67.2685	467.03	43.0725		467.03	43.313	467.03	39.4205	467.03	46.6735	467.03	62.378	467.03	60.439	467.03
467.73	48.933	467.73	55.554	467.23	64.618	467.23	52.3535	467.23	68.952	467.23	80.074		467.23	73.2985	467.23	69.7755	467.23	70.1815	467.23	83.373	467.23	64.8595	467.23	59.852		467.23	57.4975	467.23	71.981	467.23	81.51	467.23	81.2145	467.23	67.334	467.23	43.145		467.23	43.38	467.23	39.4405	467.23	46.736	467.23	62.466	467.23	60.475	467.23
467.93	48.96	467.93	55.4825	467.43	64.719	467.43	52.416	467.43	68.9575	467.43	80.0965		467.43	73.339	467.43	69.8315	467.43	70.2505	467.43	83.408	467.43	64.9205	467.43	59.901		467.43	57.5245	467.43	72.0105	467.43	81.59	467.43	81.28	467.43	67.404	467.43	43.2185		467.43	43.4125	467.43	39.517	467.43	46.7955	467.43	62.4645	467.43	60.489	467.43
468.13	49.088	468.13	55.706	467.63	64.764	467.63	52.4755	467.63	69.0825	467.63	80.1965		467.63	73.4095	467.63	69.932	467.63	70.3475	467.63	83.5045	467.63	64.9175	467.63	59.957		467.63	57.5765	467.63	72.104	467.63	81.666	467.63	81.4155	467.63	67.4605	467.63	43.297		467.63	43.444	467.63	39.5735	467.63	46.8725	467.63	62.49	467.63	60.5615	467.63
468.34	49.0515	468.34	55.662	467.83	64.887	467.83	52.497	467.83	69.1375	467.83	80.365		467.83	73.4735	467.83	69.981	467.83	70.4015	467.83	83.5555	467.83	64.9685	467.83	60.006		467.83	57.611	467.83	72.17	467.83	81.6985	467.83	81.495	467.83	67.538	467.83	43.3015		467.83	43.4385	467.83	39.634	467.83	46.9045	467.83	62.5285	467.83	60.58	467.83
468.54	49.081	468.54	55.7015	468.04	64.972	468.04	52.571	468.04	69.17	468.04	80.4315		468.04	73.6065	468.04	69.978	468.04	70.5345	468.04	83.6805	468.04	65.043	468.04	60.089		468.04	57.6275	468.04	72.2965	468.04	81.804	468.04	81.5945	468.04	67.6575	468.04	43.386		468.04	43.4735	468.04	39.6895	468.04	46.913	468.04	62.6015	468.04	60.66	468.04
468.74	49.0895	468.74	55.7175	468.24	65.055	468.24	52.603	468.24	69.1975	468.24	80.4385		468.24	73.671	468.24	70.0015	468.24	70.617	468.24	83.7105	468.24	65.0285	468.24	60.148		468.24	57.6515	468.24	72.4165	468.24	81.815	468.24	81.6705	468.24	67.7405	468.24	43.429		468.24	43.5215	468.24	39.744	468.24	46.969	468.24	62.6055	468.24	60.6705	468.24
468.95	49.063	468.95	55.681	468.44	65.1115	468.44	52.6945	468.44	69.223	468.44	80.444		468.44	73.719	468.44	70.063	468.44	70.6535	468.44	83.757	468.44	65.12	468.44	60.2075		468.44	57.707	468.44	72.491	468.44	81.895	468.44	81.7435	468.44	67.819	468.44	43.5075		468.44	43.518	468.44	39.8005	468.44	47.0445	468.44	62.625	468.44	60.775	468.44
469.15	49.1005	469.15	55.6285	468.64	65.1775	468.64	52.7495	468.64	69.2445	468.64	80.468		468.64	73.8025	468.64	70.1275	468.64	70.685	468.64	83.8055	468.64	65.153	468.64	60.2755		468.64	57.7735	468.64	72.5315	468.64	81.918	468.64	81.8385	468.64	67.9025	468.64	43.574		468.64	43.5315	468.64	39.851	468.64	47.106	468.64	62.698	468.64	60.8225	468.64
469.35	49.1895	469.35	55.6305	468.84	65.262	468.84	52.791	468.84	69.311	468.84	80.528		468.84	73.911	468.84	70.1395	468.84	70.6525	468.84	83.9485	468.84	65.164	468.84	60.315		468.84	57.828	468.84	72.55	468.84	82.079	468.84	81.9135	468.84	67.9215	468.84	43.626		468.84	43.592	468.84	39.93	468.84	47.153	468.84	62.706	468.84	60.861	468.84
469.56	49.2235	469.56	55.5905	469.04	65.3565	469.04	52.8405	469.04	69.3395	469.04	80.6175		469.04	74.024	469.04	70.2135	469.04	70.733	469.04	83.998	469.04	65.231	469.04	60.347		469.04	57.8915	469.04	72.6485	469.04	82.135	469.04	81.9405	469.04	67.9545	469.04	43.661		469.04	43.581	469.04	39.965	469.04	47.166	469.04	62.739	469.04	60.876	469.04
469.76	49.242	469.76	55.5625	469.25	65.408	469.25	52.847	469.25	69.3865	469.25	80.643		469.25	74.1	469.25	70.285	469.25	70.775	469.25	84.0735	469.25	65.3615	469.25	60.408		469.25	57.956	469.25	72.706	469.25	82.1815	469.25	81.984	469.25	68.041	469.25	43.736		469.25	43.65	469.25	39.996	469.25	47.188	469.25	62.8165	469.25	60.884	469.25
469.96	49.289	469.96	55.5835	469.45	65.462	469.45	52.9395	469.45	69.4265	469.45	80.7015		469.45	74.1995	469.45	70.2545	469.45	70.834	469.45	84.1675	469.45	65.4045	469.45	60.479		469.45	57.9855	469.45	72.765	469.45	82.249	469.45	82.025	469.45	68.1225	469.45	43.8235		469.45	43.657	469.45	40.0445	469.45	47.2295	469.45	62.8605	469.45	60.8855	469.45
470.17	49.345	470.17	55.5295	469.65	65.467	469.65	52.9845	469.65	69.473	469.65	80.758		469.65	74.25	469.65	70.3145	469.65	70.828	469.65	84.241	469.65	65.4255	469.65	60.525		469.65	58.055	469.65	72.8035	469.65	82.344	469.65	82.1175	469.65	68.1885	469.65	43.832		469.65	43.669	469.65	40.0885	469.65	47.2425	469.65	62.9495	469.65	60.9615	469.65
470.37	49.3775	470.37	55.526	469.85	65.543	469.85	53.0845	469.85	69.489	469.85	80.833		469.85	74.322	469.85	70.377	469.85	70.8675	469.85	84.339	469.85	65.4535	469.85	60.575		469.85	58.173	469.85	72.8515	469.85	82.3945	469.85	82.1195	469.85	68.239	469.85	43.8815		469.85	43.714	469.85	40.1105	469.85	47.282	469.85	63.014	469.85	60.9475	469.85
470.57	49.4395	470.57	55.565	470.05	65.5585	470.05	53.152	470.05	69.534	470.05	80.8075		470.05	74.363	470.05	70.409	470.05	70.952	470.05	84.3185	470.05	65.445	470.05	60.64		470.05	58.2355	470.05	72.959	470.05	82.3755	470.05	82.1525	470.05	68.34	470.05	43.945		470.05	43.752	470.05	40.1765	470.05	47.343	470.05	63.095	470.05	60.9915	470.05
470.77	49.422	470.77	55.5875	470.26	65.5965	470.26	53.183	470.26	69.5835	470.26	80.8815		470.26	74.263	470.26	70.4335	470.26	70.966	470.26	84.3715	470.26	65.508	470.26	60.6175		470.26	58.251	470.26	72.9945	470.26	82.4255	470.26	82.1725	470.26	68.3715	470.26	43.968		470.26	43.774	470.26	40.198	470.26	47.434	470.26	63.081	470.26	60.978	470.26
470.98	49.464	470.98	55.538	470.46	65.6335	470.46	53.2605	470.46	69.6565	470.46	80.939		470.46	74.2865	470.46	70.449	470.46	71.05	470.46	84.4475	470.46	65.561	470.46	60.644		470.46	58.3	470.46	73.039	470.46	82.5235	470.46	82.2085	470.46	68.4175	470.46	44.028		470.46	43.82	470.46	40.255	470.46	47.498	470.46	63.171	470.46	60.995	470.46
471.18	49.466	471.18	55.631	470.66	65.637	470.66	53.2485	470.66	69.7025	470.66	81.029		470.66	74.3295	470.66	70.48	470.66	71.1195	470.66	84.4535	470.66	65.539	470.66	60.6585		470.66	58.351	470.66	73.0825	470.66	82.535	470.66	82.25	470.66	68.442	470.66	44.058		470.66	43.8875	470.66	40.287	470.66	47.515	470.66	63.217	470.66	60.993	470.66
471.38	49.4555	471.38	55.711	470.86	65.637	470.86	53.295	470.86	69.73	470.86	81.085		470.86	74.368	470.86	70.528	470.86	71.161	470.86	84.514	470.86	65.561	470.86	60.68		470.86	58.419	470.86	73.089	470.86	82.5935	470.86	82.264	470.86	68.5245	470.86	44.0935		470.86	43.9195	470.86	40.2905	470.86	47.5165	470.86	63.249	470.86	60.993	470.86
471.59	49.5095	471.59	55.757	471.06	65.652	471.06	53.384	471.06	69.7245	471.06	81.0365		471.06	74.3775	471.06	70.59	471.06	71.2395	471.06	84.5495	471.06	65.6	471.06	60.7155		471.06	58.44	471.06	73.154	471.06	82.5925	471.06	82.303	471.06	68.581	471.06	44.1375		471.06	43.9075	471.06	40.324	471.06	47.5505	471.06	63.325	471.06	60.9985	471.06
471.79	49.553	471.79	55.891	471.26	65.659	471.26	53.462	471.26	69.743	471.26	81.0785		471.26	74.443	471.26	70.63	471.26	71.2785	471.26	84.6045	471.26	65.6155	471.26	60.7765		471.26	58.463	471.26	73.176	471.26	82.6485	471.26	82.366	471.26	68.638	471.26	44.2055		471.26	43.9555	471.26	40.3825	471.26	47.5605	471.26	63.3475	471.26	61.0495	471.26
471.99	49.4755	471.99	55.9935	471.47	65.6845	471.47	53.56	471.47	69.765	471.47	81.122		471.47	74.434	471.47	70.6355	471.47	71.3595	471.47	84.6015	471.47	65.6395	471.47	60.838		471.47	58.481	471.47	73.227	471.47	82.6555	471.47	82.4295	471.47	68.664	471.47	44.2275		471.47	43.9215	471.47	40.422	471.47	47.618	471.47	63.3745	471.47	61.0415	471.47
472.19	49.4795	472.19	56.135	471.67	65.664	471.67	53.5435	471.67	69.8205	471.67	81.1525		471.67	74.441	471.67	70.665	471.67	71.459	471.67	84.582	471.67	65.6465	471.67	60.89		471.67	58.5155	471.67	73.286	471.67	82.657	471.67	82.4775	471.67	68.6765	471.67	44.226		471.67	43.9025	471.67	40.4605	471.67	47.6195	471.67	63.3285	471.67	61.0865	471.67
472.4	49.4465	472.4	56.196	471.87	65.733	471.87	53.5975	471.87	69.904	471.87	81.219		471.87	74.4995	471.87	70.686	471.87	71.554	471.87	84.598	471.87	65.7025	471.87	60.942		471.87	58.534	471.87	73.3585	471.87	82.682	471.87	82.4915	471.87	68.713	471.87	44.268		471.87	43.9325	471.87	40.4785	471.87	47.663	471.87	63.379	471.87	61.0865	471.87
472.6	49.4495	472.6	56.1905	472.07	65.777	472.07	53.645	472.07	69.959	472.07	81.2415		472.07	74.503	472.07	70.682	472.07	71.606	472.07	84.5815	472.07	65.712	472.07	60.9675		472.07	58.4925	472.07	73.3935	472.07	82.704	472.07	82.5385	472.07	68.779	472.07	44.277		472.07	43.9245	472.07	40.493	472.07	47.6725	472.07	63.4185	472.07	61.143	472.07
472.8	49.4915	472.8	56.123	472.27	65.828	472.27	53.6415	472.27	69.9715	472.27	81.252		472.27	74.5455	472.27	70.6945	472.27	71.6355	472.27	84.686	472.27	65.7625	472.27	60.9965		472.27	58.483	472.27	73.3715	472.27	82.8075	472.27	82.6075	472.27	68.7475	472.27	44.2975		472.27	43.905	472.27	40.5045	472.27	47.6955	472.27	63.4625	472.27	61.165	472.27
473.01	49.542	473.01	56.1065	472.47	65.878	472.47	53.7055	472.47	69.9605	472.47	81.217		472.47	74.627	472.47	70.696	472.47	71.673	472.47	84.687	472.47	65.739	472.47	61.08		472.47	58.4975	472.47	73.4105	472.47	82.7975	472.47	82.665	472.47	68.812	472.47	44.3395		472.47	43.958	472.47	40.5405	472.47	47.691	472.47	63.5155	472.47	61.162	472.47
473.21	49.547	473.21	56.133	472.67	65.871	472.67	53.7355	472.67	69.9865	472.67	81.2105		472.67	74.672	472.67	70.7135	472.67	71.664	472.67	84.758	472.67	65.763	472.67	61.0995		472.67	58.479	472.67	73.411	472.67	82.826	472.67	82.674	472.67	68.81	472.67	44.342		472.67	43.9315	472.67	40.5475	472.67	47.7055	472.67	63.564	472.67	61.1485	472.67
473.41	49.589	473.41	56.0605	472.88	65.934	472.88	53.792	472.88	69.9825	472.88	81.197		472.88	74.713	472.88	70.772	472.88	71.693	472.88	84.818	472.88	65.772	472.88	61.1085		472.88	58.504	472.88	73.4195	472.88	82.8885	472.88	82.713	472.88	68.814	472.88	44.3485		472.88	43.95	472.88	40.5575	472.88	47.768	472.88	63.5855	472.88	61.1755	472.88
473.61	49.522	473.61	56.0035	473.08	66.009	473.08	53.804	473.08	69.947	473.08	81.184		473.08	74.675	473.08	70.792	473.08	71.736	473.08	84.858	473.08	65.7895	473.08	61.1455		473.08	58.5465	473.08	73.446	473.08	82.904	473.08	82.7265	473.08	68.8075	473.08	44.3545		473.08	43.93	473.08	40.581	473.08	47.772	473.08	63.6725	473.08	61.1745	473.08
473.82	49.4655	473.82	55.8725	473.28	66.064	473.28	53.8455	473.28	69.973	473.28	81.298		473.28	74.666	473.28	70.863	473.28	71.735	473.28	84.8625	473.28	65.846	473.28	61.2235		473.28	58.597	473.28	73.4385	473.28	82.9225	473.28	82.7735	473.28	68.8285	473.28	44.3865		473.28	43.926	473.28	40.613	473.28	47.8255	473.28	63.6265	473.28	61.1875	473.28
474.02	49.449	474.02	55.8025	473.48	66.116	473.48	53.8585	473.48	70.0375	473.48	81.3035		473.48	74.686	473.48	70.885	473.48	71.731	473.48	84.886	473.48	65.8295	473.48	61.242		473.48	58.5935	473.48	73.46	473.48	82.9215	473.48	82.791	473.48	68.8065	473.48	44.3525		473.48	43.922	473.48	40.5955	473.48	47.85	473.48	63.6385	473.48	61.156	473.48
474.22	49.568	474.22	55.838	473.68	66.1745	473.68	53.869	473.68	70.038	473.68	81.312		473.68	74.7565	473.68	70.938	473.68	71.747	473.68	84.895	473.68	65.7705	473.68	61.2235		473.68	58.602	473.68	73.5165	473.68	82.9685	473.68	82.749	473.68	68.8105	473.68	44.3935		473.68	43.9095	473.68	40.5975	473.68	47.8645	473.68	63.6805	473.68	61.1935	473.68
474.42	49.5435	474.42	55.738	473.88	66.2935	473.88	53.9395	473.88	70.0505	473.88	81.3135		473.88	74.7595	473.88	70.96	473.88	71.7335	473.88	84.904	473.88	65.8455	473.88	61.2425		473.88	58.617	473.88	73.493	473.88	83.0165	473.88	82.75	473.88	68.8195	473.88	44.426		473.88	43.942	473.88	40.5965	473.88	47.884	473.88	63.7635	473.88	61.1945	473.88
474.63	49.5315	474.63	55.8285	474.09	66.345	474.09	54.0045	474.09	70.0575	474.09	81.296		474.09	74.7675	474.09	70.985	474.09	71.7455	474.09	84.933	474.09	65.865	474.09	61.2775		474.09	58.643	474.09	73.5135	474.09	82.9965	474.09	82.729	474.09	68.8435	474.09	44.468		474.09	43.9305	474.09	40.607	474.09	47.923	474.09	63.742	474.09	61.166	474.09
474.83	49.4595	474.83	55.7925	474.29	66.3685	474.29	54.0015	474.29	70.0535	474.29	81.2915		474.29	74.818	474.29	71.0125	474.29	71.7675	474.29	84.9745	474.29	65.8715	474.29	61.3375		474.29	58.687	474.29	73.4895	474.29	83.0045	474.29	82.7505	474.29	68.84	474.29	44.4985		474.29	43.9405	474.29	40.652	474.29	47.9305	474.29	63.7555	474.29	61.1155	474.29
475.03	49.405	475.03	55.886	474.49	66.383	474.49	54.039	474.49	70.0965	474.49	81.299		474.49	74.7955	474.49	71.04	474.49	71.8035	474.49	84.99	474.49	65.8785	474.49	61.402		474.49	58.723	474.49	73.5275	474.49	83.0435	474.49	82.7105	474.49	68.8575	474.49	44.5155		474.49	43.967	474.49	40.657	474.49	47.9355	474.49	63.691	474.49	61.0855	474.49
475.24	49.382	475.24	55.825	474.69	66.5065	474.69	54.0235	474.69	70.127	474.69	81.349		474.69	74.831	474.69	71.125	474.69	71.847	474.69	85.0195	474.69	65.886	474.69	61.415		474.69	58.777	474.69	73.512	474.69	83.0525	474.69	82.682	474.69	68.8335	474.69	44.5095		474.69	43.9365	474.69	40.641	474.69	47.9445	474.69	63.6785	474.69	61.0995	474.69
475.44	49.422	475.44	55.7785	474.89	66.573	474.89	54.06	474.89	70.1155	474.89	81.4115		474.89	74.801	474.89	71.1825	474.89	71.893	474.89	84.994	474.89	65.886	474.89	61.5125		474.89	58.8665	474.89	73.5385	474.89	83.008	474.89	82.7155	474.89	68.9105	474.89	44.5515		474.89	43.936	474.89	40.631	474.89	47.923	474.89	63.6525	474.89	61.104	474.89
475.64	49.423	475.64	55.864	475.09	66.573	475.09	54.1215	475.09	70.15	475.09	81.4435		475.09	74.8545	475.09	71.213	475.09	71.9355	475.09	85.0445	475.09	65.905	475.09	61.55		475.09	58.885	475.09	73.5525	475.09	83.0545	475.09	82.6935	475.09	68.9	475.09	44.564		475.09	43.93	475.09	40.621	475.09	47.877	475.09	63.7015	475.09	61.078	475.09
475.84	49.451	475.84	55.883	475.29	66.601	475.29	54.2045	475.29	70.2035	475.29	81.456		475.29	74.8895	475.29	71.2235	475.29	71.9555	475.29	85.0855	475.29	65.9225	475.29	61.5855		475.29	58.8725	475.29	73.5595	475.29	83.101	475.29	82.7175	475.29	68.8895	475.29	44.5865		475.29	43.9515	475.29	40.6575	475.29	47.898	475.29	63.6715	475.29	61.1315	475.29
476.05	49.477	476.05	55.979	475.5	66.628	475.5	54.223	475.5	70.2025	475.5	81.437		475.5	74.9775	475.5	71.2295	475.5	71.998	475.5	85.116	475.5	65.832	475.5	61.567		475.5	58.858	475.5	73.5375	475.5	83.0905	475.5	82.7035	475.5	68.793	475.5	44.5995		475.5	43.9535	475.5	40.647	475.5	47.8705	475.5	63.707	475.5	61.126	475.5
476.25	49.4905	476.25	55.927	475.7	66.6315	475.7	54.2555	475.7	70.195	475.7	81.434		475.7	74.9795	475.7	71.2265	475.7	72.047	475.7	85.1225	475.7	65.845	475.7	61.6025		475.7	58.9075	475.7	73.4945	475.7	83.098	475.7	82.731	475.7	68.8155	475.7	44.636		475.7	43.955	475.7	40.706	475.7	47.872	475.7	63.753	475.7	61.122	475.7
476.45	49.442	476.45	55.808	475.9	66.6595	475.9	54.307	475.9	70.213	475.9	81.4		475.9	74.929	475.9	71.203	475.9	72.061	475.9	85.1525	475.9	65.8845	475.9	61.6595		475.9	58.949	475.9	73.47	475.9	83.1205	475.9	82.759	475.9	68.818	475.9	44.639		475.9	43.946	475.9	40.725	475.9	47.9155	475.9	63.755	475.9	61.048	475.9
476.65	49.4275	476.65	55.807	476.1	66.6395	476.1	54.33	476.1	70.1985	476.1	81.4265		476.1	74.961	476.1	71.2335	476.1	72.136	476.1	85.2015	476.1	65.851	476.1	61.65		476.1	59.0045	476.1	73.497	476.1	83.125	476.1	82.7055	476.1	68.783	476.1	44.6385		476.1	43.974	476.1	40.7215	476.1	47.932	476.1	63.755	476.1	61.024	476.1
476.86	49.5085	476.86	55.72	476.3	66.6465	476.3	54.268	476.3	70.187	476.3	81.4055		476.3	74.9935	476.3	71.2175	476.3	72.1485	476.3	85.1925	476.3	65.816	476.3	61.6565		476.3	58.981	476.3	73.4505	476.3	83.131	476.3	82.7275	476.3	68.7445	476.3	44.6635		476.3	43.949	476.3	40.729	476.3	47.8915	476.3	63.7775	476.3	61.031	476.3
477.06	49.5285	477.06	55.768	476.5	66.6515	476.5	54.2505	476.5	70.146	476.5	81.427		476.5	75.007	476.5	71.221	476.5	72.18	476.5	85.158	476.5	65.8395	476.5	61.654		476.5	59.004	476.5	73.456	476.5	83.1175	476.5	82.712	476.5	68.7005	476.5	44.662		476.5	43.955	476.5	40.7135	476.5	47.8985	476.5	63.755	476.5	61.017	476.5
477.26	49.4945	477.26	55.804	476.7	66.692	476.7	54.276	476.7	70.102	476.7	81.411		476.7	75.029	476.7	71.2235	476.7	72.2165	476.7	85.1905	476.7	65.865	476.7	61.6485		476.7	59.013	476.7	73.4325	476.7	83.113	476.7	82.731	476.7	68.672	476.7	44.6565		476.7	43.9165	476.7	40.7275	476.7	47.894	476.7	63.7975	476.7	61.0025	476.7
477.46	49.53	477.46	55.851	476.9	66.594	476.9	54.286	476.9	70.103	476.9	81.462		476.9	75.029	476.9	71.199	476.9	72.2305	476.9	85.196	476.9	65.898	476.9	61.6765		476.9	58.99	476.9	73.387	476.9	83.0945	476.9	82.775	476.9	68.652	476.9	44.673		476.9	43.891	476.9	40.705	476.9	47.8965	476.9	63.82	476.9	60.9995	476.9
477.67	49.459	477.67	55.836	477.11	66.5565	477.11	54.2945	477.11	70.134	477.11	81.394		477.11	75.0865	477.11	71.2395	477.11	72.231	477.11	85.2335	477.11	65.8735	477.11	61.6455		477.11	59	477.11	73.3395	477.11	83.158	477.11	82.775	477.11	68.5355	477.11	44.647		477.11	43.885	477.11	40.731	477.11	47.923	477.11	63.854	477.11	60.9575	477.11
477.87	49.425	477.87	55.801	477.31	66.583	477.31	54.2695	477.31	70.132	477.31	81.3295		477.31	75.018	477.31	71.2135	477.31	72.264	477.31	85.2505	477.31	65.8595	477.31	61.6585		477.31	58.9705	477.31	73.33	477.31	83.154	477.31	82.7785	477.31	68.5265	477.31	44.642		477.31	43.887	477.31	40.751	477.31	47.94	477.31	63.8365	477.31	60.939	477.31
478.07	49.3725	478.07	55.743	477.51	66.571	477.51	54.255	477.51	70.169	477.51	81.3505		477.51	75.067	477.51	71.2145	477.51	72.345	477.51	85.2705	477.51	65.8835	477.51	61.6565		477.51	58.9525	477.51	73.34	477.51	83.1435	477.51	82.7645	477.51	68.4915	477.51	44.6545		477.51	43.8615	477.51	40.741	477.51	47.9265	477.51	63.8665	477.51	60.906	477.51
478.27	49.275	478.27	55.6965	477.71	66.5735	477.71	54.276	477.71	70.158	477.71	81.3295		477.71	75.0605	477.71	71.1885	477.71	72.394	477.71	85.2695	477.71	65.918	477.71	61.663		477.71	58.961	477.71	73.3335	477.71	83.158	477.71	82.7325	477.71	68.548	477.71	44.6455		477.71	43.85	477.71	40.7385	477.71	47.93	477.71	63.898	477.71	60.8595	477.71
478.48	49.2485	478.48	55.774	477.91	66.593	477.91	54.269	477.91	70.1385	477.91	81.332		477.91	75.0785	477.91	71.172	477.91	72.4455	477.91	85.292	477.91	65.904	477.91	61.678		477.91	58.945	477.91	73.354	477.91	83.1255	477.91	82.6585	477.91	68.5315	477.91	44.6285		477.91	43.807	477.91	40.7305	477.91	47.939	477.91	63.8825	477.91	60.804	477.91
478.68	49.231	478.68	55.8075	478.11	66.554	478.11	54.2605	478.11	70.141	478.11	81.3255		478.11	75.147	478.11	71.176	478.11	72.514	478.11	85.3265	478.11	65.925	478.11	61.697		478.11	58.904	478.11	73.3205	478.11	83.1395	478.11	82.6695	478.11	68.496	478.11	44.623		478.11	43.832	478.11	40.7305	478.11	47.919	478.11	63.875	478.11	60.825	478.11
478.88	49.248	478.88	55.814	478.31	66.542	478.31	54.278	478.31	70.139	478.31	81.293		478.31	75.1675	478.31	71.1905	478.31	72.536	478.31	85.3645	478.31	65.922	478.31	61.745		478.31	58.9075	478.31	73.302	478.31	83.1435	478.31	82.703	478.31	68.499	478.31	44.643		478.31	43.79	478.31	40.7745	478.31	47.882	478.31	63.874	478.31	60.834	478.31
479.08	49.197	479.08	55.8125	478.51	66.507	478.51	54.32	478.51	70.1265	478.51	81.2675		478.51	75.12	478.51	71.205	478.51	72.575	478.51	85.392	478.51	65.951	478.51	61.757		478.51	58.934	478.51	73.274	478.51	83.16	478.51	82.645	478.51	68.4765	478.51	44.583		478.51	43.804	478.51	40.7905	478.51	47.9135	478.51	63.853	478.51	60.769	478.51
479.29	49.158	479.29	55.8455	478.72	66.501	478.72	54.3625	478.72	70.172	478.72	81.2535		478.72	75.1145	478.72	71.2085	478.72	72.572	478.72	85.4155	478.72	65.949	478.72	61.811		478.72	58.9105	478.72	73.244	478.72	83.2025	478.72	82.643	478.72	68.491	478.72	44.5595		478.72	43.7845	478.72	40.8055	478.72	47.9	478.72	63.9105	478.72	60.7545	478.72
479.49	49.204	479.49	55.719	478.92	66.4835	478.92	54.385	478.92	70.179	478.92	81.266		478.92	75.122	478.92	71.183	478.92	72.559	478.92	85.413	478.92	65.8905	478.92	61.861		478.92	58.8855	478.92	73.213	478.92	83.165	478.92	82.638	478.92	68.4785	478.92	44.5605		478.92	43.812	478.92	40.7905	478.92	47.8985	478.92	63.9035	478.92	60.719	478.92
479.69	49.1875	479.69	55.7005	479.12	66.52	479.12	54.441	479.12	70.1615	479.12	81.1895		479.12	75.133	479.12	71.209	479.12	72.59	479.12	85.4095	479.12	65.862	479.12	61.8775		479.12	58.8645	479.12	73.202	479.12	83.1915	479.12	82.597	479.12	68.461	479.12	44.5365		479.12	43.8125	479.12	40.8555	479.12	47.865	479.12	63.865	479.12	60.659	479.12
479.89	49.1865	479.89	55.7695	479.32	66.587	479.32	54.449	479.32	70.138	479.32	81.232		479.32	75.1535	479.32	71.1705	479.32	72.618	479.32	85.4225	479.32	65.88	479.32	61.8855		479.32	58.847	479.32	73.1865	479.32	83.1705	479.32	82.549	479.32	68.4755	479.32	44.5335		479.32	43.8345	479.32	40.8645	479.32	47.8485	479.32	63.8475	479.32	60.6465	479.32
480.09	49.2295	480.09	55.787	479.52	66.5605	479.52	54.4945	479.52	70.114	479.52	81.279		479.52	75.2005	479.52	71.171	479.52	72.6275	479.52	85.415	479.52	65.9235	479.52	61.9175		479.52	58.857	479.52	73.1585	479.52	83.1555	479.52	82.4995	479.52	68.413	479.52	44.5385		479.52	43.8055	479.52	40.8905	479.52	47.802	479.52	63.864	479.52	60.5805	479.52
480.3	49.2625	480.3	55.7815	479.72	66.547	479.72	54.5155	479.72	70.054	479.72	81.2285		479.72	75.191	479.72	71.182	479.72	72.545	479.72	85.408	479.72	65.929	479.72	61.9755		479.72	58.8415	479.72	73.0855	479.72	83.1695	479.72	82.503	479.72	68.3945	479.72	44.511		479.72	43.7985	479.72	40.8905	479.72	47.8035	479.72	63.7995	479.72	60.5145	479.72
480.5	49.3065	480.5	55.85	479.92	66.512	479.92	54.501	479.92	70.041	479.92	81.196		479.92	75.1755	479.92	71.2035	479.92	72.497	479.92	85.3995	479.92	65.9585	479.92	62.047		479.92	58.8575	479.92	73.016	479.92	83.1345	479.92	82.46	479.92	68.361	479.92	44.464		479.92	43.799	479.92	40.894	479.92	47.79	479.92	63.771	479.92	60.518	479.92
480.7	49.297	480.7	55.7715	480.12	66.547	480.12	54.496	480.12	70.0665	480.12	81.173		480.12	75.1695	480.12	71.2125	480.12	72.4875	480.12	85.3725	480.12	65.9935	480.12	62.11		480.12	58.8555	480.12	72.9765	480.12	83.1495	480.12	82.4795	480.12	68.362	480.12	44.476		480.12	43.8385	480.12	40.904	480.12	47.756	480.12	63.757	480.12	60.5145	480.12
480.9	49.2485	480.9	55.74	480.32	66.5465	480.32	54.541	480.32	70.0845	480.32	81.2145		480.32	75.206	480.32	71.227	480.32	72.444	480.32	85.39	480.32	65.9775	480.32	62.142		480.32	58.887	480.32	72.9195	480.32	83.177	480.32	82.4945	480.32	68.3645	480.32	44.4665		480.32	43.8215	480.32	40.918	480.32	47.7175	480.32	63.779	480.32	60.497	480.32
481.11	49.2725	481.11	55.7185	480.53	66.58	480.53	54.551	480.53	70.117	480.53	81.199		480.53	75.18	480.53	71.214	480.53	72.4255	480.53	85.371	480.53	66.0005	480.53	62.1525		480.53	58.848	480.53	72.865	480.53	83.182	480.53	82.4535	480.53	68.321	480.53	44.4525		480.53	43.8245	480.53	40.9205	480.53	47.7365	480.53	63.773	480.53	60.404	480.53
481.31	49.288	481.31	55.7215	480.73	66.603	480.73	54.5715	480.73	70.1285	480.73	81.25		480.73	75.2145	480.73	71.247	480.73	72.3915	480.73	85.3635	480.73	65.99	480.73	62.1955		480.73	58.886	480.73	72.796	480.73	83.1655	480.73	82.4595	480.73	68.3425	480.73	44.477		480.73	43.7765	480.73	40.921	480.73	47.6895	480.73	63.782	480.73	60.432	480.73
481.51	49.3435	481.51	55.668	480.93	66.659	480.93	54.586	480.93	70.0555	480.93	81.2575		480.93	75.2535	480.93	71.2545	480.93	72.4135	480.93	85.3745	480.93	66.004	480.93	62.1695		480.93	58.8835	480.93	72.765	480.93	83.1245	480.93	82.449	480.93	68.2765	480.93	44.4955		480.93	43.772	480.93	40.912	480.93	47.671	480.93	63.7295	480.93	60.4035	480.93
481.71	49.353	481.71	55.648	481.13	66.6605	481.13	54.59	481.13	70.0585	481.13	81.23		481.13	75.274	481.13	71.3105	481.13	72.467	481.13	85.36	481.13	66.0495	481.13	62.149		481.13	58.907	481.13	72.7235	481.13	83.1435	481.13	82.4355	481.13	68.2295	481.13	44.4665		481.13	43.7545	481.13	40.927	481.13	47.6675	481.13	63.7915	481.13	60.366	481.13
481.91	49.3355	481.91	55.6775	481.33	66.649	481.33	54.6135	481.33	70.032	481.33	81.2435		481.33	75.2855	481.33	71.2895	481.33	72.46	481.33	85.4075	481.33	66.0605	481.33	62.1625		481.33	58.9505	481.33	72.701	481.33	83.159	481.33	82.431	481.33	68.197	481.33	44.4995		481.33	43.736	481.33	40.9115	481.33	47.6655	481.33	63.81	481.33	60.395	481.33
482.12	49.3585	482.12	55.643	481.53	66.612	481.53	54.603	481.53	70.042	481.53	81.275		481.53	75.2675	481.53	71.2925	481.53	72.477	481.53	85.391	481.53	66.0615	481.53	62.196		481.53	58.939	481.53	72.659	481.53	83.1635	481.53	82.4365	481.53	68.1645	481.53	44.496		481.53	43.686	481.53	40.9035	481.53	47.6595	481.53	63.8065	481.53	60.4315	481.53
482.32	49.315	482.32	55.6605	481.73	66.653	481.73	54.6065	481.73	70.005	481.73	81.279		481.73	75.243	481.73	71.293	481.73	72.494	481.73	85.411	481.73	66.0695	481.73	62.222		481.73	58.928	481.73	72.6035	481.73	83.1965	481.73	82.4625	481.73	68.185	481.73	44.506		481.73	43.6555	481.73	40.9025	481.73	47.6805	481.73	63.784	481.73	60.45	481.73
482.52	49.329	482.52	55.686	481.93	66.6725	481.93	54.6105	481.93	70.0165	481.93	81.362		481.93	75.207	481.93	71.3085	481.93	72.5205	481.93	85.4215	481.93	66.0725	481.93	62.218		481.93	58.966	481.93	72.5595	481.93	83.2015	481.93	82.4535	481.93	68.185	481.93	44.504		481.93	43.6375	481.93	40.934	481.93	47.695	481.93	63.828	481.93	60.4385	481.93
482.72	49.3975	482.72	55.624	482.13	66.7255	482.13	54.6475	482.13	70.0445	482.13	81.3805		482.13	75.23	482.13	71.3245	482.13	72.5675	482.13	85.4845	482.13	66.06	482.13	62.1975		482.13	58.9505	482.13	72.578	482.13	83.2605	482.13	82.4945	482.13	68.1815	482.13	44.517		482.13	43.636	482.13	40.94	482.13	47.6815	482.13	63.843	482.13	60.4005	482.13
482.93	49.4695	482.93	55.67	482.33	66.6785	482.33	54.6625	482.33	69.9965	482.33	81.391		482.33	75.2465	482.33	71.3495	482.33	72.5605	482.33	85.521	482.33	66.067	482.33	62.178		482.33	58.983	482.33	72.5405	482.33	83.315	482.33	82.47	482.33	68.1685	482.33	44.4905		482.33	43.6175	482.33	40.943	482.33	47.6955	482.33	63.8845	482.33	60.4175	482.33
483.13	49.542	483.13	55.805	482.54	66.722	482.54	54.637	482.54	69.985	482.54	81.3535		482.54	75.2095	482.54	71.3495	482.54	72.592	482.54	85.506	482.54	66.048	482.54	62.1695		482.54	58.9715	482.54	72.5185	482.54	83.2965	482.54	82.435	482.54	68.1365	482.54	44.504		482.54	43.626	482.54	40.9465	482.54	47.7125	482.54	63.8815	482.54	60.4005	482.54
483.33	49.492	483.33	55.843	482.74	66.721	482.74	54.6455	482.74	69.948	482.74	81.4205		482.74	75.266	482.74	71.376	482.74	72.602	482.74	85.494	482.74	66.0105	482.74	62.176		482.74	58.995	482.74	72.505	482.74	83.293	482.74	82.452	482.74	68.1355	482.74	44.4855		482.74	43.6415	482.74	40.929	482.74	47.7235	482.74	63.8965	482.74	60.434	482.74
483.53	49.415	483.53	55.8685	482.94	66.761	482.94	54.6755	482.94	69.954	482.94	81.39		482.94	75.267	482.94	71.3715	482.94	72.6465	482.94	85.5125	482.94	66.033	482.94	62.147		482.94	58.955	482.94	72.5195	482.94	83.3295	482.94	82.469	482.94	68.092	482.94	44.473		482.94	43.685	482.94	40.924	482.94	47.746	482.94	63.8855	482.94	60.435	482.94
483.73	49.3515	483.73	55.8575	483.14	66.706	483.14	54.717	483.14	69.967	483.14	81.398		483.14	75.216	483.14	71.364	483.14	72.663	483.14	85.5425	483.14	66.0405	483.14	62.19		483.14	58.961	483.14	72.4765	483.14	83.383	483.14	82.459	483.14	68.1085	483.14	44.4685		483.14	43.68	483.14	40.974	483.14	47.7815	483.14	63.94	483.14	60.4545	483.14
483.94	49.3635	483.94	55.939	483.34	66.7155	483.34	54.7425	483.34	69.9345	483.34	81.422		483.34	75.237	483.34	71.3465	483.34	72.6755	483.34	85.5925	483.34	66.014	483.34	62.2365		483.34	58.9585	483.34	72.4555	483.34	83.393	483.34	82.443	483.34	68.1375	483.34	44.499		483.34	43.6825	483.34	41.0075	483.34	47.759	483.34	63.896	483.34	60.508	483.34
484.14	49.331	484.14	55.914	483.54	66.717	483.54	54.7085	483.54	69.9775	483.54	81.424		483.54	75.216	483.54	71.394	483.54	72.6875	483.54	85.561	483.54	66.052	483.54	62.2415		483.54	58.966	483.54	72.43	483.54	83.392	483.54	82.432	483.54	68.149	483.54	44.445		483.54	43.6795	483.54	41.044	483.54	47.785	483.54	63.911	483.54	60.4865	483.54
484.34	49.36	484.34	55.924	483.74	66.701	483.74	54.7585	483.74	69.9765	483.74	81.387		483.74	75.253	483.74	71.387	483.74	72.694	483.74	85.5475	483.74	66.0475	483.74	62.277		483.74	58.945	483.74	72.4165	483.74	83.4085	483.74	82.4665	483.74	68.1595	483.74	44.453		483.74	43.695	483.74	41.05	483.74	47.79	483.74	63.908	483.74	60.4505	483.74
484.54	49.3765	484.54	55.943	483.94	66.735	483.94	54.766	483.94	70.026	483.94	81.406		483.94	75.2425	483.94	71.379	483.94	72.669	483.94	85.557	483.94	66.0405	483.94	62.293		483.94	58.954	483.94	72.3935	483.94	83.414	483.94	82.482	483.94	68.173	483.94	44.4375		483.94	43.7515	483.94	41.0685	483.94	47.8095	483.94	63.9235	483.94	60.474	483.94
484.74	49.457	484.74	56.0375	484.14	66.776	484.14	54.788	484.14	70.0515	484.14	81.385		484.14	75.2815	484.14	71.359	484.14	72.713	484.14	85.579	484.14	66.052	484.14	62.3235		484.14	58.9295	484.14	72.396	484.14	83.4385	484.14	82.444	484.14	68.1775	484.14	44.4545		484.14	43.7745	484.14	41.0815	484.14	47.8295	484.14	63.932	484.14	60.496	484.14
484.95	49.4515	484.95	56.0235	484.34	66.77	484.34	54.7795	484.34	70.039	484.34	81.38		484.34	75.2545	484.34	71.33	484.34	72.7505	484.34	85.538	484.34	66.06	484.34	62.345		484.34	58.9135	484.34	72.363	484.34	83.425	484.34	82.412	484.34	68.1695	484.34	44.4355		484.34	43.78	484.34	41.1385	484.34	47.8675	484.34	63.9445	484.34	60.506	484.34
485.15	49.4065	485.15	56.0335	484.54	66.783	484.54	54.8135	484.54	70.0445	484.54	81.373		484.54	75.2385	484.54	71.314	484.54	72.77	484.54	85.5115	484.54	66.098	484.54	62.3995		484.54	58.868	484.54	72.3585	484.54	83.3825	484.54	82.4435	484.54	68.1535	484.54	44.4705		484.54	43.803	484.54	41.1725	484.54	47.874	484.54	63.9155	484.54	60.494	484.54
485.35	49.39	485.35	55.966	484.74	66.7885	484.74	54.8445	484.74	70.051	484.74	81.413		484.74	75.2475	484.74	71.3175	484.74	72.7615	484.74	85.5355	484.74	66.159	484.74	62.4415		484.74	58.8685	484.74	72.304	484.74	83.386	484.74	82.4415	484.74	68.1775	484.74	44.4555		484.74	43.794	484.74	41.1825	484.74	47.8715	484.74	63.931	484.74	60.544	484.74
485.55	49.4235	485.55	55.9515	484.94	66.8175	484.94	54.902	484.94	70.0465	484.94	81.3855		484.94	75.2365	484.94	71.3165	484.94	72.779	484.94	85.553	484.94	66.177	484.94	62.491		484.94	58.8695	484.94	72.274	484.94	83.398	484.94	82.43	484.94	68.2145	484.94	44.4625		484.94	43.7675	484.94	41.233	484.94	47.8725	484.94	63.9075	484.94	60.5475	484.94
485.75	49.4885	485.75	55.9535	485.15	66.807	485.15	54.913	485.15	70.038	485.15	81.42		485.15	75.277	485.15	71.3105	485.15	72.747	485.15	85.563	485.15	66.1715	485.15	62.522		485.15	58.855	485.15	72.209	485.15	83.397	485.15	82.419	485.15	68.209	485.15	44.454		485.15	43.755	485.15	41.2865	485.15	47.8715	485.15	63.9445	485.15	60.5525	485.15
485.96	49.515	485.96	56.0095	485.35	66.8965	485.35	54.937	485.35	70.087	485.35	81.4225		485.35	75.3315	485.35	71.3455	485.35	72.752	485.35	85.5605	485.35	66.181	485.35	62.5305		485.35	58.882	485.35	72.223	485.35	83.4065	485.35	82.4065	485.35	68.2495	485.35	44.444		485.35	43.772	485.35	41.28	485.35	47.8565	485.35	63.9185	485.35	60.5715	485.35
486.16	49.509	486.16	55.9105	485.55	66.9505	485.55	54.9715	485.55	70.142	485.55	81.4415		485.55	75.344	485.55	71.3395	485.55	72.7275	485.55	85.555	485.55	66.228	485.55	62.585		485.55	58.869	485.55	72.192	485.55	83.4355	485.55	82.4145	485.55	68.282	485.55	44.439		485.55	43.7955	485.55	41.2855	485.55	47.894	485.55	63.9485	485.55	60.5715	485.55
486.36	49.545	486.36	55.975	485.75	66.9995	485.75	55.0365	485.75	70.133	485.75	81.4725		485.75	75.374	485.75	71.324	485.75	72.739	485.75	85.529	485.75	66.2275	485.75	62.6165		485.75	58.836	485.75	72.1445	485.75	83.4275	485.75	82.435	485.75	68.3045	485.75	44.4685		485.75	43.841	485.75	41.28	485.75	47.89	485.75	63.9835	485.75	60.608	485.75
486.56	49.5275	486.56	55.9895	485.95	67.0435	485.95	55.0545	485.95	70.1575	485.95	81.4585		485.95	75.384	485.95	71.3665	485.95	72.7355	485.95	85.519	485.95	66.2775	485.95	62.6265		485.95	58.8785	485.95	72.1075	485.95	83.442	485.95	82.4085	485.95	68.3245	485.95	44.4865		485.95	43.8585	485.95	41.3455	485.95	47.905	485.95	63.997	485.95	60.6195	485.95
486.76	49.552	486.76	55.9625	486.15	67.06	486.15	55.0955	486.15	70.18	486.15	81.4235		486.15	75.442	486.15	71.39	486.15	72.7455	486.15	85.466	486.15	66.328	486.15	62.65		486.15	58.8705	486.15	72.0755	486.15	83.4205	486.15	82.4255	486.15	68.3265	486.15	44.49		486.15	43.8625	486.15	41.374	486.15	47.8995	486.15	64.016	486.15	60.618	486.15
486.97	49.4875	486.97	55.9695	486.35	67.0865	486.35	55.124	486.35	70.211	486.35	81.4675		486.35	75.4355	486.35	71.453	486.35	72.7435	486.35	85.467	486.35	66.3575	486.35	62.6875		486.35	58.905	486.35	72.05	486.35	83.432	486.35	82.4195	486.35	68.3705	486.35	44.4665		486.35	43.892	486.35	41.3975	486.35	47.9225	486.35	63.9945	486.35	60.6395	486.35
487.17	49.478	487.17	56.0895	486.55	67.1005	486.55	55.1765	486.55	70.243	486.55	81.5095		486.55	75.439	486.55	71.4995	486.55	72.7305	486.55	85.459	486.55	66.4165	486.55	62.7255		486.55	58.938	486.55	72.0505	486.55	83.463	486.55	82.4405	486.55	68.4045	486.55	44.4875		486.55	43.9255	486.55	41.4015	486.55	47.936	486.55	64.0145	486.55	60.703	486.55
487.37	49.5135	487.37	56.1055	486.75	67.139	486.75	55.1925	486.75	70.2875	486.75	81.5375		486.75	75.454	486.75	71.5235	486.75	72.747	486.75	85.4885	486.75	66.428	486.75	62.7245		486.75	58.9605	486.75	72.023	486.75	83.5335	486.75	82.4275	486.75	68.4495	486.75	44.45		486.75	43.9685	486.75	41.4505	486.75	47.9855	486.75	64.0265	486.75	60.741	486.75
487.57	49.523	487.57	56.145	486.95	67.205	486.95	55.2135	486.95	70.305	486.95	81.5655		486.95	75.4775	486.95	71.5315	486.95	72.771	486.95	85.481	486.95	66.4355	486.95	62.731		486.95	58.9295	486.95	72.0345	486.95	83.5705	486.95	82.442	486.95	68.4795	486.95	44.471		486.95	44.0095	486.95	41.5165	486.95	48.0005	486.95	64.0175	486.95	60.741	486.95
487.77	49.527	487.77	56.1815	487.15	67.2475	487.15	55.2295	487.15	70.3505	487.15	81.631		487.15	75.466	487.15	71.5685	487.15	72.776	487.15	85.5085	487.15	66.5125	487.15	62.756		487.15	58.9295	487.15	72.0115	487.15	83.616	487.15	82.4635	487.15	68.493	487.15	44.4575		487.15	44.0595	487.15	41.551	487.15	48.033	487.15	64.025	487.15	60.803	487.15
487.97	49.565	487.97	56.245	487.35	67.303	487.35	55.2755	487.35	70.384	487.35	81.649		487.35	75.459	487.35	71.57	487.35	72.797	487.35	85.5195	487.35	66.55	487.35	62.7805		487.35	58.9165	487.35	71.9855	487.35	83.637	487.35	82.491	487.35	68.5115	487.35	44.4615		487.35	44.0905	487.35	41.5985	487.35	48.066	487.35	63.9985	487.35	60.811	487.35
488.18	49.6335	488.18	56.238	487.55	67.254	487.55	55.299	487.55	70.367	487.55	81.71		487.55	75.4615	487.55	71.576	487.55	72.8235	487.55	85.566	487.55	66.6	487.55	62.806		487.55	58.888	487.55	71.969	487.55	83.631	487.55	82.5095	487.55	68.5205	487.55	44.4795		487.55	44.1215	487.55	41.6355	487.55	48.103	487.55	63.977	487.55	60.825	487.55
488.38	49.615	488.38	56.321	487.75	67.288	487.75	55.3085	487.75	70.3485	487.75	81.7455		487.75	75.4765	487.75	71.587	487.75	72.829	487.75	85.558	487.75	66.59	487.75	62.804		487.75	58.868	487.75	71.9705	487.75	83.6655	487.75	82.5035	487.75	68.548	487.75	44.4795		487.75	44.13	487.75	41.691	487.75	48.137	487.75	63.9595	487.75	60.8635	487.75
488.58	49.687	488.58	56.3385	487.95	67.341	487.95	55.358	487.95	70.408	487.95	81.758		487.95	75.4985	487.95	71.612	487.95	72.842	487.95	85.618	487.95	66.6415	487.95	62.8655		487.95	58.8915	487.95	71.97	487.95	83.7605	487.95	82.511	487.95	68.6065	487.95	44.4675		487.95	44.175	487.95	41.7685	487.95	48.1795	487.95	63.985	487.95	60.895	487.95
488.78	49.727	488.78	56.427	488.15	67.415	488.15	55.3895	488.15	70.424	488.15	81.833		488.15	75.491	488.15	71.588	488.15	72.8705	488.15	85.673	488.15	66.6495	488.15	62.8735		488.15	58.867	488.15	71.964	488.15	83.7895	488.15	82.497	488.15	68.65	488.15	44.4795		488.15	44.233	488.15	41.7915	488.15	48.2055	488.15	64.0345	488.15	60.941	488.15
488.98	49.7505	488.98	56.426	488.36	67.417	488.36	55.4265	488.36	70.4515	488.36	81.892		488.36	75.467	488.36	71.6155	488.36	72.892	488.36	85.705	488.36	66.608	488.36	62.911		488.36	58.8835	488.36	71.9425	488.36	83.841	488.36	82.456	488.36	68.719	488.36	44.4915		488.36	44.2535	488.36	41.821	488.36	48.28	488.36	64.041	488.36	61.0035	488.36
489.18	49.8075	489.18	56.4195	488.56	67.4485	488.56	55.4585	488.56	70.4555	488.56	81.9005		488.56	75.481	488.56	71.5695	488.56	72.922	488.56	85.7165	488.56	66.627	488.56	62.893		488.56	58.847	488.56	71.9475	488.56	83.8545	488.56	82.4775	488.56	68.7295	488.56	44.53		488.56	44.3095	488.56	41.863	488.56	48.2795	488.56	64.054	488.56	61.0365	488.56
489.39	49.79	489.39	56.43	488.76	67.51	488.76	55.517	488.76	70.461	488.76	81.9635		488.76	75.5295	488.76	71.5765	488.76	72.9165	488.76	85.7565	488.76	66.627	488.76	62.9435		488.76	58.8145	488.76	71.9135	488.76	83.915	488.76	82.4705	488.76	68.8095	488.76	44.539		488.76	44.329	488.76	41.9375	488.76	48.334	488.76	64.08	488.76	61.056	488.76
489.59	49.7935	489.59	56.541	488.96	67.5835	488.96	55.587	488.96	70.4865	488.96	82.0345		488.96	75.5655	488.96	71.5665	488.96	72.951	488.96	85.743	488.96	66.618	488.96	62.9625		488.96	58.8025	488.96	71.9075	488.96	83.889	488.96	82.4925	488.96	68.8275	488.96	44.577		488.96	44.3655	488.96	41.991	488.96	48.362	488.96	64.105	488.96	61.121	488.96
489.79	49.8245	489.79	56.5205	489.16	67.618	489.16	55.646	489.16	70.5445	489.16	82.108		489.16	75.5915	489.16	71.5925	489.16	72.9925	489.16	85.737	489.16	66.6735	489.16	62.996		489.16	58.8325	489.16	71.9375	489.16	83.883	489.16	82.479	489.16	68.896	489.16	44.564		489.16	44.42	489.16	42.0255	489.16	48.443	489.16	64.14	489.16	61.1875	489.16
489.99	49.8585	489.99	56.548	489.36	67.6705	489.36	55.694	489.36	70.5725	489.36	82.135		489.36	75.627	489.36	71.6025	489.36	72.9735	489.36	85.744	489.36	66.7315	489.36	63.0185		489.36	58.824	489.36	71.907	489.36	83.894	489.36	82.491	489.36	68.9435	489.36	44.6045		489.36	44.4515	489.36	42.075	489.36	48.4905	489.36	64.19	489.36	61.2055	489.36
490.19	49.8625	490.19	56.5995	489.56	67.714	489.56	55.72	489.56	70.592	489.56	82.185		489.56	75.662	489.56	71.6425	489.56	73.0445	489.56	85.7185	489.56	66.773	489.56	63.091		489.56	58.852	489.56	71.968	489.56	83.925	489.56	82.4935	489.56	69.0485	489.56	44.6115		489.56	44.5375	489.56	42.125	489.56	48.534	489.56	64.2255	489.56	61.2715	489.56
490.39	49.8785	490.39	56.6425	489.76	67.8085	489.76	55.7595	489.76	70.665	489.76	82.201		489.76	75.6835	489.76	71.6305	489.76	73.01	489.76	85.6905	489.76	66.762	489.76	63.1125		489.76	58.836	489.76	71.9335	489.76	83.9625	489.76	82.4695	489.76	69.108	489.76	44.609		489.76	44.6025	489.76	42.193	489.76	48.59	489.76	64.3115	489.76	61.336	489.76
490.6	50.0035	490.6	56.718	489.96	67.839	489.96	55.838	489.96	70.721	489.96	82.252		489.96	75.6995	489.96	71.6735	489.96	73.0425	489.96	85.6835	489.96	66.853	489.96	63.151		489.96	58.8505	489.96	71.929	489.96	83.973	489.96	82.5035	489.96	69.1695	489.96	44.599		489.96	44.682	489.96	42.2805	489.96	48.619	489.96	64.349	489.96	61.398	489.96
490.8	49.989	490.8	56.757	490.16	67.88	490.16	55.877	490.16	70.721	490.16	82.321		490.16	75.7155	490.16	71.672	490.16	73.0165	490.16	85.708	490.16	66.842	490.16	63.162		490.16	58.8375	490.16	71.895	490.16	83.993	490.16	82.5485	490.16	69.1895	490.16	44.606		490.16	44.7245	490.16	42.345	490.16	48.6965	490.16	64.3275	490.16	61.4415	490.16
491	50.026	491	56.78	490.36	67.934	490.36	55.904	490.36	70.761	490.36	82.3995		490.36	75.7305	490.36	71.687	490.36	73.038	490.36	85.7025	490.36	66.8955	490.36	63.228		490.36	58.819	490.36	71.894	490.36	84.0275	490.36	82.616	490.36	69.259	490.36	44.596		490.36	44.7555	490.36	42.419	490.36	48.7815	490.36	64.328	490.36	61.493	490.36
491.2	50.0525	491.2	56.8455	490.56	68.0065	490.56	55.9265	490.56	70.799	490.56	82.437		490.56	75.775	490.56	71.6635	490.56	73.087	490.56	85.6725	490.56	66.9535	490.56	63.24		490.56	58.7795	490.56	71.9225	490.56	84.036	490.56	82.671	490.56	69.3075	490.56	44.601		490.56	44.83	490.56	42.5	490.56	48.8355	490.56	64.367	490.56	61.5465	490.56
491.4	50.0615	491.4	56.9135	490.76	68.078	490.76	55.982	490.76	70.836	490.76	82.472		490.76	75.79	490.76	71.703	490.76	73.0875	490.76	85.6405	490.76	66.9755	490.76	63.296		490.76	58.796	490.76	71.9155	490.76	84.0665	490.76	82.7145	490.76	69.397	490.76	44.5705		490.76	44.8605	490.76	42.568	490.76	48.918	490.76	64.431	490.76	61.625	490.76
491.6	50.1685	491.6	56.9445	490.96	68.12	490.96	55.993	490.96	70.9045	490.96	82.4465		490.96	75.793	490.96	71.742	490.96	73.137	490.96	85.621	490.96	67.0505	490.96	63.2925		490.96	58.8415	490.96	71.9315	490.96	84.0665	490.96	82.781	490.96	69.429	490.96	44.569		490.96	44.931	490.96	42.637	490.96	48.95	490.96	64.4225	490.96	61.665	490.96
491.81	50.2465	491.81	56.9215	491.16	68.181	491.16	56.0325	491.16	70.935	491.16	82.4765		491.16	75.8075	491.16	71.7885	491.16	73.1325	491.16	85.6485	491.16	67.1155	491.16	63.3345		491.16	58.8415	491.16	71.924	491.16	84.1035	491.16	82.819	491.16	69.551	491.16	44.564		491.16	44.987	491.16	42.675	491.16	49.016	491.16	64.4825	491.16	61.693	491.16
492.01	50.2925	492.01	57.0295	491.36	68.2035	491.36	56.073	491.36	70.9435	491.36	82.4585		491.36	75.781	491.36	71.808	491.36	73.11	491.36	85.702	491.36	67.147	491.36	63.3775		491.36	58.837	491.36	71.895	491.36	84.184	491.36	82.8365	491.36	69.603	491.36	44.5685		491.36	45.027	491.36	42.7495	491.36	49.037	491.36	64.4635	491.36	61.743	491.36
492.21	50.3805	492.21	57.101	491.56	68.2505	491.56	56.121	491.56	70.97	491.56	82.5305		491.56	75.7645	491.56	71.814	491.56	73.1555	491.56	85.696	491.56	67.163	491.56	63.4285		491.56	58.8255	491.56	71.9085	491.56	84.207	491.56	82.854	491.56	69.6985	491.56	44.55		491.56	45.1045	491.56	42.816	491.56	49.0905	491.56	64.463	491.56	61.8125	491.56
492.41	50.444	492.41	57.073	491.76	68.3	491.76	56.1525	491.76	71.024	491.76	82.57		491.76	75.731	491.76	71.801	491.76	73.1255	491.76	85.699	491.76	67.185	491.76	63.464		491.76	58.832	491.76	71.8665	491.76	84.253	491.76	82.894	491.76	69.771	491.76	44.5555		491.76	45.1575	491.76	42.875	491.76	49.1625	491.76	64.4715	491.76	61.8875	491.76
492.61	50.4955	492.61	57.109	491.96	68.3625	491.96	56.1885	491.96	71.0685	491.96	82.603		491.96	75.7265	491.96	71.8235	491.96	73.181	491.96	85.724	491.96	67.252	491.96	63.488		491.96	58.8325	491.96	71.8895	491.96	84.3155	491.96	82.937	491.96	69.849	491.96	44.5365		491.96	45.246	491.96	42.95	491.96	49.202	491.96	64.4805	491.96	61.946	491.96
492.81	50.509	492.81	57.173	492.16	68.4155	492.16	56.217	492.16	71.1095	492.16	82.624		492.16	75.7065	492.16	71.8145	492.16	73.1575	492.16	85.7555	492.16	67.285	492.16	63.485		492.16	58.8205	492.16	71.849	492.16	84.357	492.16	82.973	492.16	69.9125	492.16	44.564		492.16	45.326	492.16	43.023	492.16	49.2865	492.16	64.518	492.16	62.0115	492.16
493.01	50.572	493.01	57.224	492.36	68.4865	492.36	56.2205	492.36	71.151	492.36	82.6655		492.36	75.7305	492.36	71.8325	492.36	73.2345	492.36	85.7355	492.36	67.339	492.36	63.4985		492.36	58.798	492.36	71.8795	492.36	84.373	492.36	82.9555	492.36	70.0025	492.36	44.574		492.36	45.4075	492.36	43.091	492.36	49.3335	492.36	64.5585	492.36	62.094	492.36
493.22	50.6165	493.22	57.2485	492.56	68.508	492.56	56.2725	492.56	71.189	492.56	82.696		492.56	75.7535	492.56	71.8335	492.56	73.225	492.56	85.714	492.56	67.3735	492.56	63.4925		492.56	58.804	492.56	71.8455	492.56	84.4005	492.56	82.9635	492.56	70.0465	492.56	44.564		492.56	45.5065	492.56	43.1745	492.56	49.3775	492.56	64.586	492.56	62.207	492.56
493.42	50.676	493.42	57.329	492.76	68.5715	492.76	56.3225	492.76	71.1685	492.76	82.774		492.76	75.724	492.76	71.8785	492.76	73.1955	492.76	85.7745	492.76	67.4355	492.76	63.534		492.76	58.8215	492.76	71.7785	492.76	84.477	492.76	82.966	492.76	70.1135	492.76	44.546		492.76	45.564	492.76	43.2505	492.76	49.4175	492.76	64.5875	492.76	62.2705	492.76
493.62	50.7085	493.62	57.337	492.96	68.6135	492.96	56.36	492.96	71.2115	492.96	82.8295		492.96	75.7355	492.96	71.894	492.96	73.2195	492.96	85.7885	492.96	67.489	492.96	63.541		492.96	58.818	492.96	71.7625	492.96	84.516	492.96	82.9865	492.96	70.144	492.96	44.565		492.96	45.6715	492.96	43.334	492.96	49.468	492.96	64.629	492.96	62.3345	492.96
493.82	50.705	493.82	57.381	493.16	68.6675	493.16	56.4065	493.16	71.215	493.16	82.9385		493.16	75.738	493.16	71.8675	493.16	73.2065	493.16	85.8135	493.16	67.514	493.16	63.573		493.16	58.769	493.16	71.731	493.16	84.554	493.16	83.0085	493.16	70.242	493.16	44.5795		493.16	45.7595	493.16	43.393	493.16	49.5615	493.16	64.6685	493.16	62.4215	493.16
494.02	50.751	494.02	57.4395	493.36	68.725	493.36	56.426	493.36	71.2675	493.36	82.951		493.36	75.7195	493.36	71.871	493.36	73.21	493.36	85.811	493.36	67.5385	493.36	63.5965		493.36	58.7545	493.36	71.711	493.36	84.608	493.36	83.0445	493.36	70.2655	493.36	44.581		493.36	45.8135	493.36	43.4985	493.36	49.6355	493.36	64.701	493.36	62.4855	493.36
494.22	50.817	494.22	57.5035	493.56	68.812	493.56	56.485	493.56	71.2745	493.56	82.9955		493.56	75.7375	493.56	71.8995	493.56	73.2285	493.56	85.7875	493.56	67.545	493.56	63.5995		493.56	58.748	493.56	71.696	493.56	84.6465	493.56	83.1295	493.56	70.308	493.56	44.5725		493.56	45.897	493.56	43.5735	493.56	49.741	493.56	64.7835	493.56	62.569	493.56
494.42	50.839	494.42	57.542	493.76	68.86	493.76	56.5175	493.76	71.3165	493.76	83.0095		493.76	75.743	493.76	71.9395	493.76	73.245	493.76	85.7715	493.76	67.554	493.76	63.6185		493.76	58.7505	493.76	71.672	493.76	84.6865	493.76	83.16	493.76	70.3735	493.76	44.5655		493.76	45.964	493.76	43.662	493.76	49.829	493.76	64.858	493.76	62.662	493.76
494.63	50.886	494.63	57.607	493.96	68.9305	493.96	56.6025	493.96	71.324	493.96	83.047		493.96	75.779	493.96	71.975	493.96	73.2595	493.96	85.8125	493.96	67.592	493.96	63.6165		493.96	58.7605	493.96	71.648	493.96	84.7485	493.96	83.1675	493.96	70.415	493.96	44.5915		493.96	46.0385	493.96	43.745	493.96	49.881	493.96	64.915	493.96	62.7575	493.96
494.83	50.966	494.83	57.745	494.16	69.014	494.16	56.667	494.16	71.3315	494.16	83.094		494.16	75.8125	494.16	71.9965	494.16	73.268	494.16	85.7895	494.16	67.592	494.16	63.655		494.16	58.766	494.16	71.6155	494.16	84.756	494.16	83.2125	494.16	70.472	494.16	44.596		494.16	46.096	494.16	43.838	494.16	49.941	494.16	64.9585	494.16	62.88	494.16
495.03	51.0085	495.03	57.801	494.36	69.0655	494.36	56.707	494.36	71.343	494.36	83.1685		494.36	75.8265	494.36	72.016	494.36	73.32	494.36	85.7805	494.36	67.593	494.36	63.6905		494.36	58.7475	494.36	71.6285	494.36	84.775	494.36	83.2525	494.36	70.5305	494.36	44.6055		494.36	46.155	494.36	43.882	494.36	50.007	494.36	65.0115	494.36	62.9505	494.36
495.23	51.051	495.23	57.885	494.56	69.096	494.56	56.768	494.56	71.3995	494.56	83.1975		494.56	75.7945	494.56	72.0485	494.56	73.303	494.56	85.825	494.56	67.5975	494.56	63.7165		494.56	58.737	494.56	71.5995	494.56	84.8165	494.56	83.303	494.56	70.609	494.56	44.6325		494.56	46.215	494.56	43.9805	494.56	50.084	494.56	65.0765	494.56	63.0095	494.56
495.43	51.0705	495.43	57.949	494.76	69.1615	494.76	56.8375	494.76	71.4335	494.76	83.234		494.76	75.796	494.76	72.1085	494.76	73.3035	494.76	85.892	494.76	67.642	494.76	63.782		494.76	58.731	494.76	71.6035	494.76	84.8825	494.76	83.3125	494.76	70.7135	494.76	44.6385		494.76	46.262	494.76	44.0555	494.76	50.172	494.76	65.1215	494.76	63.0975	494.76
495.63	51.066	495.63	57.9605	494.96	69.2275	494.96	56.8935	494.96	71.515	494.96	83.2645		494.96	75.8105	494.96	72.132	494.96	73.3455	494.96	85.871	494.96	67.6635	494.96	63.75		494.96	58.7295	494.96	71.6725	494.96	84.8975	494.96	83.344	494.96	70.7715	494.96	44.652		494.96	46.3845	494.96	44.159	494.96	50.243	494.96	65.2015	494.96	63.183	494.96
495.83	51.182	495.83	58.0405	495.16	69.274	495.16	56.9645	495.16	71.535	495.16	83.2955		495.16	75.801	495.16	72.1585	495.16	73.336	495.16	85.9225	495.16	67.6865	495.16	63.7665		495.16	58.743	495.16	71.649	495.16	84.968	495.16	83.3485	495.16	70.863	495.16	44.6535		495.16	46.434	495.16	44.253	495.16	50.325	495.16	65.2095	495.16	63.287	495.16
496.03	51.2505	496.03	58.141	495.36	69.3205	495.36	57.0295	495.36	71.609	495.36	83.3235		495.36	75.826	495.36	72.185	495.36	73.36	495.36	85.947	495.36	67.6865	495.36	63.793		495.36	58.7455	495.36	71.653	495.36	85.0305	495.36	83.3705	495.36	70.9125	495.36	44.644		495.36	46.529	495.36	44.3285	495.36	50.37	495.36	65.281	495.36	63.382	495.36
496.24	51.2915	496.24	58.203	495.56	69.365	495.56	57.0905	495.56	71.6425	495.56	83.397		495.56	75.85	495.56	72.2075	495.56	73.3935	495.56	85.976	495.56	67.6855	495.56	63.813		495.56	58.7255	495.56	71.6765	495.56	85.089	495.56	83.3775	495.56	70.9865	495.56	44.6385		495.56	46.61	495.56	44.4095	495.56	50.4285	495.56	65.3365	495.56	63.511	495.56
496.44	51.34	496.44	58.2245	495.76	69.3945	495.76	57.1145	495.76	71.742	495.76	83.4765		495.76	75.854	495.76	72.2255	495.76	73.4325	495.76	85.9695	495.76	67.7425	495.76	63.8415		495.76	58.7185	495.76	71.7105	495.76	85.0925	495.76	83.382	495.76	71.079	495.76	44.6315		495.76	46.7125	495.76	44.49	495.76	50.4985	495.76	65.3795	495.76	63.5865	495.76
496.64	51.397	496.64	58.2495	495.96	69.4535	495.96	57.149	495.96	71.7805	495.96	83.5		495.96	75.881	495.96	72.217	495.96	73.4525	495.96	85.992	495.96	67.7815	495.96	63.8385		495.96	58.709	495.96	71.743	495.96	85.177	495.96	83.3645	495.96	71.1295	495.96	44.6475		495.96	46.8045	495.96	44.5685	495.96	50.5635	495.96	65.425	495.96	63.681	495.96
496.84	51.4395	496.84	58.301	496.16	69.494	496.16	57.161	496.16	71.8445	496.16	83.555		496.16	75.896	496.16	72.258	496.16	73.4525	496.16	85.9845	496.16	67.818	496.16	63.866		496.16	58.6795	496.16	71.7425	496.16	85.2285	496.16	83.3915	496.16	71.244	496.16	44.64		496.16	46.8855	496.16	44.6445	496.16	50.6645	496.16	65.472	496.16	63.7815	496.16
497.04	51.4535	497.04	58.2695	496.36	69.544	496.36	57.198	496.36	71.906	496.36	83.611		496.36	75.8955	496.36	72.2655	496.36	73.435	496.36	85.9925	496.36	67.8635	496.36	63.877		496.36	58.68	496.36	71.7305	496.36	85.304	496.36	83.4425	496.36	71.2955	496.36	44.652		496.36	46.984	496.36	44.7315	496.36	50.775	496.36	65.5095	496.36	63.8645	496.36
497.24	51.486	497.24	58.324	496.56	69.6065	496.56	57.261	496.56	71.961	496.56	83.6215		496.56	75.8985	496.56	72.283	496.56	73.4345	496.56	86.023	496.56	67.9085	496.56	63.8745		496.56	58.7095	496.56	71.714	496.56	85.387	496.56	83.4545	496.56	71.366	496.56	44.6295		496.56	47.0435	496.56	44.8345	496.56	50.8545	496.56	65.5315	496.56	63.9585	496.56
497.44	51.5325	497.44	58.3385	496.76	69.6545	496.76	57.3285	496.76	71.975	496.76	83.658		496.76	75.92	496.76	72.279	496.76	73.4365	496.76	85.9615	496.76	67.966	496.76	63.8965		496.76	58.722	496.76	71.737	496.76	85.4075	496.76	83.4755	496.76	71.4255	496.76	44.6085		496.76	47.1135	496.76	44.903	496.76	50.9605	496.76	65.5505	496.76	64.092	496.76
497.64	51.6135	497.64	58.3565	496.96	69.6925	496.96	57.348	496.96	71.9945	496.96	83.649		496.96	75.888	496.96	72.3095	496.96	73.502	496.96	85.9665	496.96	67.9705	496.96	63.88		496.96	58.7355	496.96	71.7685	496.96	85.472	496.96	83.5235	496.96	71.482	496.96	44.603		496.96	47.237	496.96	44.9915	496.96	51.0415	496.96	65.64	496.96	64.173	496.96
497.85	51.646	497.85	58.443	497.16	69.756	497.16	57.4095	497.16	72.0285	497.16	83.67		497.16	75.9135	497.16	72.3115	497.16	73.489	497.16	86.031	497.16	68.008	497.16	63.946		497.16	58.7285	497.16	71.738	497.16	85.567	497.16	83.57	497.16	71.589	497.16	44.602		497.16	47.2955	497.16	45.066	497.16	51.1415	497.16	65.6735	497.16	64.271	497.16
498.05	51.655	498.05	58.5195	497.36	69.814	497.36	57.4005	497.36	72.084	497.36	83.743		497.36	75.9325	497.36	72.307	497.36	73.5285	497.36	86.013	497.36	68.0345	497.36	63.9765		497.36	58.699	497.36	71.755	497.36	85.6065	497.36	83.6545	497.36	71.6605	497.36	44.5865		497.36	47.3935	497.36	45.151	497.36	51.2155	497.36	65.73	497.36	64.3635	497.36
498.25	51.706	498.25	58.4715	497.56	69.8845	497.56	57.4365	497.56	72.108	497.56	83.767		497.56	75.9295	497.56	72.326	497.56	73.5285	497.56	85.962	497.56	68.08	497.56	64.0035		497.56	58.702	497.56	71.7285	497.56	85.6115	497.56	83.6645	497.56	71.737	497.56	44.584		497.56	47.4475	497.56	45.2655	497.56	51.306	497.56	65.7685	497.56	64.4635	497.56
498.45	51.777	498.45	58.5635	497.76	69.9275	497.76	57.4745	497.76	72.1695	497.76	83.817		497.76	75.941	497.76	72.3385	497.76	73.51	497.76	85.9545	497.76	68.144	497.76	64.0125		497.76	58.703	497.76	71.6785	497.76	85.6715	497.76	83.692	497.76	71.8015	497.76	44.589		497.76	47.5555	497.76	45.346	497.76	51.4035	497.76	65.812	497.76	64.5505	497.76
498.65	51.777	498.65	58.6365	497.96	70.018	497.96	57.5315	497.96	72.2	497.96	83.847		497.96	75.931	497.96	72.367	497.96	73.4855	497.96	85.9885	497.96	68.164	497.96	64.0315		497.96	58.727	497.96	71.6345	497.96	85.763	497.96	83.7355	497.96	71.8895	497.96	44.594		497.96	47.6205	497.96	45.4395	497.96	51.483	497.96	65.8535	497.96	64.6365	497.96
498.85	51.8095	498.85	58.737	498.16	70.068	498.16	57.561	498.16	72.2295	498.16	83.8735		498.16	75.935	498.16	72.383	498.16	73.465	498.16	85.97	498.16	68.2025	498.16	64.033		498.16	58.7105	498.16	71.614	498.16	85.78	498.16	83.8215	498.16	71.952	498.16	44.578		498.16	47.7045	498.16	45.529	498.16	51.57	498.16	65.876	498.16	64.7205	498.16
499.05	51.861	499.05	58.8095	498.36	70.1155	498.36	57.608	498.36	72.28	498.36	83.9295		498.36	75.917	498.36	72.3595	498.36	73.501	498.36	85.9945	498.36	68.2085	498.36	64.0265		498.36	58.6945	498.36	71.631	498.36	85.829	498.36	83.8475	498.36	71.984	498.36	44.546		498.36	47.7925	498.36	45.633	498.36	51.6635	498.36	65.9495	498.36	64.7835	498.36
499.25	51.8995	499.25	58.945	498.56	70.155	498.56	57.65	498.56	72.3025	498.56	83.9955		498.56	75.9045	498.56	72.368	498.56	73.5355	498.56	85.9715	498.56	68.2615	498.56	64.059		498.56	58.655	498.56	71.6395	498.56	85.8435	498.56	83.8495	498.56	72.081	498.56	44.549		498.56	47.8585	498.56	45.709	498.56	51.7595	498.56	65.997	498.56	64.87	498.56
499.45	51.982	499.45	59.01	498.76	70.1765	498.76	57.6605	498.76	72.355	498.76	84.079		498.76	75.902	498.76	72.3675	498.76	73.5395	498.76	85.949	498.76	68.297	498.76	64.061		498.76	58.6195	498.76	71.633	498.76	85.897	498.76	83.8515	498.76	72.1245	498.76	44.558		498.76	47.9735	498.76	45.797	498.76	51.834	498.76	66.059	498.76	64.9365	498.76
499.66	52.048	499.66	59.0555	498.96	70.261	498.96	57.697	498.96	72.389	498.96	84.1395		498.96	75.9015	498.96	72.3965	498.96	73.5355	498.96	85.9945	498.96	68.3155	498.96	64.0415		498.96	58.6105	498.96	71.5965	498.96	85.9985	498.96	83.86	498.96	72.157	498.96	44.551		498.96	48.104	498.96	45.895	498.96	51.898	498.96	66.0985	498.96	65.012	498.96
499.86	52.068	499.86	59.144	499.16	70.331	499.16	57.746	499.16	72.457	499.16	84.2335		499.16	75.924	499.16	72.388	499.16	73.5185	499.16	85.933	499.16	68.354	499.16	64.0605		499.16	58.5905	499.16	71.551	499.16	85.986	499.16	83.8995	499.16	72.21	499.16	44.5445		499.16	48.187	499.16	46.006	499.16	51.9695	499.16	66.1075	499.16	65.112	499.16
500.06	52.168	500.06	59.1945	499.36	70.3905	499.36	57.7685	499.36	72.4805	499.36	84.3035		499.36	75.9215	499.36	72.38	499.36	73.5125	499.36	85.8875	499.36	68.387	499.36	64.0635		499.36	58.5745	499.36	71.535	499.36	86.0125	499.36	83.9305	499.36	72.246	499.36	44.542		499.36	48.2885	499.36	46.1105	499.36	52.0815	499.36	66.1425	499.36	65.2005	499.36
500.26	52.2235	500.26	59.263	499.56	70.4435	499.56	57.838	499.56	72.5085	499.56	84.3475		499.56	75.9125	499.56	72.4265	499.56	73.488	499.56	85.909	499.56	68.4275	499.56	64.0785		499.56	58.565	499.56	71.534	499.56	86.061	499.56	83.909	499.56	72.323	499.56	44.5365		499.56	48.405	499.56	46.2095	499.56	52.1845	499.56	66.2185	499.56	65.3345	499.56
500.46	52.3085	500.46	59.373	499.76	70.524	499.76	57.8695	499.76	72.543	499.76	84.4115		499.76	75.901	499.76	72.4535	499.76	73.4715	499.76	85.9265	499.76	68.465	499.76	64.0815		499.76	58.562	499.76	71.5055	499.76	86.1255	499.76	83.939	499.76	72.3855	499.76	44.5305		499.76	48.5315	499.76	46.3025	499.76	52.301	499.76	66.258	499.76	65.433	499.76
500.66	52.331	500.66	59.404	499.96	70.5705	499.96	57.941	499.96	72.5485	499.96	84.439		499.96	75.905	499.96	72.4895	499.96	73.504	499.96	85.944	499.96	68.4845	499.96	64.064		499.96	58.5635	499.96	71.537	499.96	86.149	499.96	83.9505	499.96	72.4225	499.96	44.528		499.96	48.616	499.96	46.4315	499.96	52.398	499.96	66.249	499.96	65.529	499.96
500.86	52.4055	500.86	59.441	500.16	70.618	500.16	57.955	500.16	72.5465	500.16	84.466		500.16	75.9	500.16	72.475	500.16	73.505	500.16	85.909	500.16	68.536	500.16	64.056		500.16	58.512	500.16	71.519	500.16	86.169	500.16	83.9695	500.16	72.4735	500.16	44.5195		500.16	48.764	500.16	46.543	500.16	52.483	500.16	66.2495	500.16	65.655	500.16
501.06	52.445	501.06	59.471	500.36	70.6935	500.36	57.991	500.36	72.5955	500.36	84.541		500.36	75.901	500.36	72.507	500.36	73.522	500.36	85.94	500.36	68.535	500.36	64.0635		500.36	58.492	500.36	71.5075	500.36	86.246	500.36	83.9735	500.36	72.5325	500.36	44.501		500.36	48.884	500.36	46.646	500.36	52.576	500.36	66.318	500.36	65.7465	500.36
501.26	52.491	501.26	59.524	500.56	70.73	500.56	58.0115	500.56	72.621	500.56	84.5805		500.56	75.87	500.56	72.552	500.56	73.5275	500.56	85.9285	500.56	68.558	500.56	64.039		500.56	58.49	500.56	71.487	500.56	86.2765	500.56	84.0425	500.56	72.553	500.56	44.5155		500.56	49.016	500.56	46.749	500.56	52.665	500.56	66.3305	500.56	65.858	500.56
501.46	52.529	501.46	59.5235	500.76	70.7915	500.76	58.0155	500.76	72.6605	500.76	84.6045		500.76	75.856	500.76	72.612	500.76	73.4985	500.76	85.948	500.76	68.5515	500.76	64.0505		500.76	58.503	500.76	71.461	500.76	86.344	500.76	84.0615	500.76	72.654	500.76	44.492		500.76	49.13	500.76	46.852	500.76	52.7695	500.76	66.3725	500.76	65.948	500.76
501.66	52.5845	501.66	59.557	500.96	70.8655	500.96	58.054	500.96	72.6925	500.96	84.6145		500.96	75.8305	500.96	72.6605	500.96	73.476	500.96	85.9595	500.96	68.588	500.96	64.0635		500.96	58.526	500.96	71.4545	500.96	86.375	500.96	84.0925	500.96	72.7345	500.96	44.4555		500.96	49.243	500.96	46.9575	500.96	52.8745	500.96	66.4165	500.96	66.082	500.96
501.87	52.6115	501.87	59.6275	501.16	70.906	501.16	58.066	501.16	72.7415	501.16	84.6425		501.16	75.8295	501.16	72.6935	501.16	73.5395	501.16	85.9715	501.16	68.61	501.16	64.0825		501.16	58.527	501.16	71.489	501.16	86.4055	501.16	84.12	501.16	72.826	501.16	44.4475		501.16	49.347	501.16	47.058	501.16	52.973	501.16	66.4685	501.16	66.191	501.16
502.07	52.6735	502.07	59.627	501.36	70.9425	501.36	58.136	501.36	72.756	501.36	84.689		501.36	75.8135	501.36	72.733	501.36	73.499	501.36	85.996	501.36	68.6275	501.36	64.055		501.36	58.527	501.36	71.4795	501.36	86.4785	501.36	84.152	501.36	72.886	501.36	44.435		501.36	49.439	501.36	47.151	501.36	53.1025	501.36	66.481	501.36	66.2745	501.36
502.27	52.7445	502.27	59.6955	501.56	70.9635	501.56	58.1635	501.56	72.783	501.56	84.7295		501.56	75.779	501.56	72.779	501.56	73.533	501.56	86.0065	501.56	68.632	501.56	64.063		501.56	58.5255	501.56	71.497	501.56	86.511	501.56	84.141	501.56	72.958	501.56	44.421		501.56	49.5615	501.56	47.237	501.56	53.185	501.56	66.5355	501.56	66.396	501.56
502.47	52.776	502.47	59.7435	501.76	71.016	501.76	58.1895	501.76	72.842	501.76	84.7565		501.76	75.7925	501.76	72.779	501.76	73.5315	501.76	85.9815	501.76	68.67	501.76	64.0735		501.76	58.533	501.76	71.4545	501.76	86.5565	501.76	84.1495	501.76	72.979	501.76	44.4155		501.76	49.6695	501.76	47.346	501.76	53.2585	501.76	66.5455	501.76	66.454	501.76
502.67	52.765	502.67	59.8255	501.96	71.0555	501.96	58.2235	501.96	72.87	501.96	84.7965		501.96	75.797	501.96	72.7955	501.96	73.533	501.96	85.9995	501.96	68.684	501.96	64.069		501.96	58.515	501.96	71.465	501.96	86.6405	501.96	84.1785	501.96	73.026	501.96	44.4165		501.96	49.7805	501.96	47.465	501.96	53.3365	501.96	66.59	501.96	66.5475	501.96
502.87	52.8195	502.87	59.863	502.16	71.1725	502.16	58.222	502.16	72.928	502.16	84.865		502.16	75.778	502.16	72.7885	502.16	73.542	502.16	85.973	502.16	68.7	502.16	64.1045		502.16	58.507	502.16	71.433	502.16	86.6965	502.16	84.1905	502.16	73.126	502.16	44.3965		502.16	49.905	502.16	47.5355	502.16	53.4255	502.16	66.646	502.16	66.6475	502.16
503.07	52.81	503.07	59.933	502.36	71.2185	502.36	58.259	502.36	72.9535	502.36	84.8925		502.36	75.77	502.36	72.792	502.36	73.513	502.36	85.967	502.36	68.6865	502.36	64.1125		502.36	58.494	502.36	71.404	502.36	86.7615	502.36	84.217	502.36	73.16	502.36	44.3865		502.36	50.014	502.36	47.63	502.36	53.521	502.36	66.74	502.36	66.74	502.36
503.27	52.8335	503.27	59.998	502.56	71.2645	502.56	58.308	502.56	72.9735	502.56	84.8935		502.56	75.713	502.56	72.7785	502.56	73.5135	502.56	85.9845	502.56	68.7125	502.56	64.144		502.56	58.482	502.56	71.4015	502.56	86.7935	502.56	84.24	502.56	73.2355	502.56	44.413		502.56	50.125	502.56	47.7465	502.56	53.6525	502.56	66.758	502.56	66.8765	502.56
503.47	52.919	503.47	60.063	502.76	71.364	502.76	58.3775	502.76	73.003	502.76	84.906		502.76	75.725	502.76	72.7805	502.76	73.476	502.76	85.9705	502.76	68.7395	502.76	64.1885		502.76	58.464	502.76	71.3625	502.76	86.849	502.76	84.206	502.76	73.3415	502.76	44.3985		502.76	50.2405	502.76	47.887	502.76	53.7625	502.76	66.828	502.76	67.001	502.76
503.67	52.9845	503.67	60.164	502.96	71.418	502.96	58.4315	502.96	73.047	502.96	84.902		502.96	75.735	502.96	72.7755	502.96	73.4705	502.96	85.9545	502.96	68.7795	502.96	64.204		502.96	58.445	502.96	71.327	502.96	86.91	502.96	84.2075	502.96	73.3815	502.96	44.3855		502.96	50.3565	502.96	48.017	502.96	53.83	502.96	66.8705	502.96	67.14	502.96
503.87	52.987	503.87	60.2265	503.15	71.5315	503.15	58.487	503.15	73.074	503.15	84.9495		503.15	75.7635	503.15	72.774	503.15	73.494	503.15	85.933	503.15	68.8015	503.15	64.227		503.15	58.4325	503.15	71.3185	503.15	86.965	503.15	84.218	503.15	73.4215	503.15	44.3535		503.15	50.4935	503.15	48.141	503.15	53.9605	503.15	66.9055	503.15	67.2485	503.15
504.07	53.0175	504.07	60.308	503.35	71.613	503.35	58.5375	503.35	73.0865	503.35	84.99		503.35	75.726	503.35	72.7575	503.35	73.4205	503.35	85.8935	503.35	68.8275	503.35	64.2205		503.35	58.424	503.35	71.2415	503.35	87.003	503.35	84.2185	503.35	73.445	503.35	44.33		503.35	50.6025	503.35	48.257	503.35	54.0695	503.35	66.971	503.35	67.3335	503.35
504.27	53.0345	504.27	60.375	503.55	71.6875	503.55	58.5485	503.55	73.0865	503.55	84.949		503.55	75.72	503.55	72.7765	503.55	73.4205	503.55	85.8855	503.55	68.8425	503.55	64.2475		503.55	58.4185	503.55	71.241	503.55	87.045	503.55	84.2105	503.55	73.523	503.55	44.3055		503.55	50.739	503.55	48.372	503.55	54.152	503.55	67.0445	503.55	67.4605	503.55
504.47	53.0375	504.47	60.419	503.75	71.746	503.75	58.6115	503.75	73.152	503.75	84.9905		503.75	75.741	503.75	72.8	503.75	73.377	503.75	85.852	503.75	68.8615	503.75	64.2605		503.75	58.4235	503.75	71.189	503.75	87.062	503.75	84.2225	503.75	73.5735	503.75	44.2835		503.75	50.838	503.75	48.5125	503.75	54.2615	503.75	67.093	503.75	67.5685	503.75
504.68	53.0605	504.68	60.4225	503.95	71.8325	503.95	58.6465	503.95	73.1665	503.95	85.027		503.95	75.7215	503.95	72.822	503.95	73.3775	503.95	85.8195	503.95	68.839	503.95	64.25		503.95	58.4135	503.95	71.181	503.95	87.1	503.95	84.2425	503.95	73.659	503.95	44.2705		503.95	50.947	503.95	48.641	503.95	54.39	503.95	67.136	503.95	67.6785	503.95
504.88	53.121	504.88	60.4785	504.15	71.8855	504.15	58.6525	504.15	73.196	504.15	85.0505		504.15	75.701	504.15	72.8065	504.15	73.373	504.15	85.776	504.15	68.8295	504.15	64.2405		504.15	58.403	504.15	71.163	504.15	87.119	504.15	84.2315	504.15	73.6905	504.15	44.256		504.15	51.071	504.15	48.7355	504.15	54.503	504.15	67.1845	504.15	67.7955	504.15
505.08	53.115	505.08	60.5235	504.35	71.8805	504.35	58.702	504.35	73.1835	504.35	85.0605		504.35	75.6905	504.35	72.818	504.35	73.3255	504.35	85.753	504.35	68.8455	504.35	64.2415		504.35	58.3785	504.35	71.1145	504.35	87.16	504.35	84.274	504.35	73.741	504.35	44.2265		504.35	51.208	504.35	48.856	504.35	54.5865	504.35	67.269	504.35	67.917	504.35
505.28	53.1875	505.28	60.533	504.55	71.935	504.55	58.7495	504.55	73.2175	504.55	85.114		504.55	75.688	504.55	72.8465	504.55	73.3435	504.55	85.7635	504.55	68.877	504.55	64.2385		504.55	58.385	504.55	71.1125	504.55	87.2225	504.55	84.2655	504.55	73.7615	504.55	44.214		504.55	51.309	504.55	48.9905	504.55	54.6845	504.55	67.2745	504.55	68.0355	504.55
505.48	53.229	505.48	60.5485	504.75	71.983	504.75	58.7965	504.75	73.2595	504.75	85.156		504.75	75.7275	504.75	72.8685	504.75	73.3	504.75	85.7165	504.75	68.8905	504.75	64.2375		504.75	58.3875	504.75	71.0575	504.75	87.2785	504.75	84.279	504.75	73.8025	504.75	44.163		504.75	51.4325	504.75	49.0985	504.75	54.754	504.75	67.334	504.75	68.127	504.75
505.68	53.2285	505.68	60.6015	504.95	72.0125	504.95	58.7975	504.95	73.286	504.95	85.2035		504.95	75.719	504.95	72.873	504.95	73.3095	504.95	85.678	504.95	68.91	504.95	64.222		504.95	58.374	504.95	71.041	504.95	87.292	504.95	84.2945	504.95	73.852	504.95	44.1395		504.95	51.5465	504.95	49.199	504.95	54.8335	504.95	67.3655	504.95	68.193	504.95
505.88	53.254	505.88	60.6155	505.15	72.0395	505.15	58.84	505.15	73.287	505.15	85.251		505.15	75.7005	505.15	72.86	505.15	73.3015	505.15	85.696	505.15	68.909	505.15	64.216		505.15	58.349	505.15	71.041	505.15	87.3335	505.15	84.3265	505.15	73.8695	505.15	44.1165		505.15	51.661	505.15	49.3275	505.15	54.946	505.15	67.403	505.15	68.266	505.15
506.08	53.2775	506.08	60.674	505.35	72.0275	505.35	58.874	505.35	73.3065	505.35	85.254		505.35	75.6675	505.35	72.8705	505.35	73.244	505.35	85.7065	505.35	68.8985	505.35	64.186		505.35	58.3215	505.35	71.0105	505.35	87.3565	505.35	84.3555	505.35	73.9355	505.35	44.1485		505.35	51.774	505.35	49.435	505.35	55.036	505.35	67.4455	505.35	68.3845	505.35
506.28	53.347	506.28	60.7245	505.55	72.0555	505.55	58.8925	505.55	73.3245	505.55	85.2845		505.55	75.677	505.55	72.874	505.55	73.271	505.55	85.687	505.55	68.934	505.55	64.1965		505.55	58.298	505.55	71.024	505.55	87.403	505.55	84.3765	505.55	73.9935	505.55	44.121		505.55	51.887	505.55	49.5585	505.55	55.123	505.55	67.499	505.55	68.517	505.55
506.48	53.3975	506.48	60.8435	505.75	72.1105	505.75	58.8875	505.75	73.374	505.75	85.351		505.75	75.6815	505.75	72.8695	505.75	73.2685	505.75	85.6685	505.75	68.954	505.75	64.1905		505.75	58.261	505.75	70.9965	505.75	87.452	505.75	84.377	505.75	73.994	505.75	44.1095		505.75	52.012	505.75	49.6845	505.75	55.2145	505.75	67.5395	505.75	68.6235	505.75
506.68	53.4285	506.68	60.9005	505.95	72.161	505.95	58.8885	505.95	73.376	505.95	85.334		505.95	75.6345	505.95	72.877	505.95	73.26	505.95	85.675	505.95	68.9405	505.95	64.1895		505.95	58.2335	505.95	70.9555	505.95	87.522	505.95	84.3855	505.95	74.045	505.95	44.0875		505.95	52.149	505.95	49.7945	505.95	55.2995	505.95	67.5765	505.95	68.7275	505.95
506.88	53.4935	506.88	60.99	506.15	72.166	506.15	58.915	506.15	73.397	506.15	85.325		506.15	75.604	506.15	72.889	506.15	73.249	506.15	85.6975	506.15	68.9715	506.15	64.1735		506.15	58.191	506.15	70.9145	506.15	87.5605	506.15	84.378	506.15	74.0595	506.15	44.0825		506.15	52.2615	506.15	49.856	506.15	55.4035	506.15	67.6185	506.15	68.8065	506.15
507.08	53.552	507.08	61.037	506.34	72.2075	506.34	58.994	506.34	73.4155	506.34	85.335		506.34	75.5865	506.34	72.923	506.34	73.248	506.34	85.675	506.34	68.9955	506.34	64.178		506.34	58.186	506.34	70.874	506.34	87.58	506.34	84.39	506.34	74.116	506.34	44.0445		506.34	52.3625	506.34	49.9845	506.34	55.501	506.34	67.661	506.34	68.8935	506.34
507.28	53.6055	507.28	61.094	506.54	72.2835	506.54	59.0095	506.54	73.4535	506.54	85.383		506.54	75.539	506.54	72.9435	506.54	73.2255	506.54	85.6725	506.54	69.03	506.54	64.1925		506.54	58.2095	506.54	70.8515	506.54	87.601	506.54	84.3625	506.54	74.172	506.54	44.0195		506.54	52.472	506.54	50.106	506.54	55.6	506.54	67.657	506.54	69.0075	506.54
507.48	53.622	507.48	61.1265	506.74	72.312	506.74	59.0375	506.74	73.489	506.74	85.375		506.74	75.4925	506.74	72.959	506.74	73.2	506.74	85.6295	506.74	69.038	506.74	64.1845		506.74	58.208	506.74	70.826	506.74	87.6035	506.74	84.385	506.74	74.239	506.74	43.995		506.74	52.5915	506.74	50.217	506.74	55.72	506.74	67.714	506.74	69.0835	506.74
507.68	53.6875	507.68	61.2265	506.94	72.3595	506.94	59.049	506.94	73.473	506.94	85.4145		506.94	75.4745	506.94	72.9595	506.94	73.217	506.94	85.628	506.94	69.0495	506.94	64.1625		506.94	58.1995	506.94	70.812	506.94	87.6435	506.94	84.3885	506.94	74.275	506.94	43.9785		506.94	52.7065	506.94	50.3225	506.94	55.8265	506.94	67.726	506.94	69.1685	506.94
507.88	53.761	507.88	61.2595	507.14	72.4035	507.14	59.092	507.14	73.446	507.14	85.4105		507.14	75.454	507.14	72.952	507.14	73.21	507.14	85.6075	507.14	69.045	507.14	64.186		507.14	58.173	507.14	70.8005	507.14	87.6795	507.14	84.3875	507.14	74.2945	507.14	43.9415		507.14	52.8095	507.14	50.4325	507.14	55.922	507.14	67.7675	507.14	69.28	507.14
508.08	53.786	508.08	61.3245	507.34	72.4465	507.34	59.098	507.34	73.476	507.34	85.426		507.34	75.402	507.34	73.0005	507.34	73.198	507.34	85.549	507.34	69.053	507.34	64.1475		507.34	58.179	507.34	70.7685	507.34	87.686	507.34	84.375	507.34	74.328	507.34	43.923		507.34	52.927	507.34	50.5185	507.34	56.0035	507.34	67.8045	507.34	69.3925	507.34
508.28	53.8355	508.28	61.3335	507.54	72.501	507.54	59.107	507.54	73.4765	507.54	85.476		507.54	75.3875	507.54	73.004	507.54	73.2165	507.54	85.527	507.54	69.0475	507.54	64.165		507.54	58.1615	507.54	70.741	507.54	87.7465	507.54	84.3735	507.54	74.369	507.54	43.888		507.54	53.061	507.54	50.616	507.54	56.1105	507.54	67.832	507.54	69.4825	507.54
508.49	53.839	508.49	61.3975	507.74	72.5395	507.74	59.137	507.74	73.523	507.74	85.4835		507.74	75.3755	507.74	73.008	507.74	73.216	507.74	85.492	507.74	69.036	507.74	64.184		507.74	58.138	507.74	70.7125	507.74	87.7445	507.74	84.401	507.74	74.4465	507.74	43.884		507.74	53.178	507.74	50.7365	507.74	56.223	507.74	67.8215	507.74	69.569	507.74
508.69	53.8615	508.69	61.452	507.94	72.58	507.94	59.186	507.94	73.5325	507.94	85.4935		507.94	75.3275	507.94	72.9875	507.94	73.1695	507.94	85.4785	507.94	69.062	507.94	64.185		507.94	58.1095	507.94	70.665	507.94	87.79	507.94	84.4035	507.94	74.5185	507.94	43.8675		507.94	53.2845	507.94	50.8405	507.94	56.332	507.94	67.8605	507.94	69.647	507.94
508.89	53.8645	508.89	61.512	508.14	72.636	508.14	59.199	508.14	73.5505	508.14	85.522		508.14	75.316	508.14	73.0125	508.14	73.183	508.14	85.457	508.14	69.1115	508.14	64.168		508.14	58.0905	508.14	70.679	508.14	87.8285	508.14	84.413	508.14	74.5335	508.14	43.8495		508.14	53.4045	508.14	50.944	508.14	56.433	508.14	67.8795	508.14	69.728	508.14
509.09	53.8435	509.09	61.539	508.34	72.682	508.34	59.218	508.34	73.5345	508.34	85.51		508.34	75.3185	508.34	72.9985	508.34	73.172	508.34	85.414	508.34	69.109	508.34	64.1955		508.34	58.0675	508.34	70.6775	508.34	87.867	508.34	84.439	508.34	74.611	508.34	43.8165		508.34	53.5245	508.34	51.09	508.34	56.5095	508.34	67.9125	508.34	69.864	508.34
509.29	53.877	509.29	61.564	508.54	72.6995	508.54	59.199	508.54	73.552	508.54	85.5315		508.54	75.2975	508.54	72.972	508.54	73.147	508.54	85.402	508.54	69.0915	508.54	64.1785		508.54	58.039	508.54	70.6875	508.54	87.894	508.54	84.433	508.54	74.643	508.54	43.7985		508.54	53.653	508.54	51.2225	508.54	56.5905	508.54	67.88	508.54	69.9935	508.54
509.49	53.9055	509.49	61.6095	508.73	72.7215	508.73	59.243	508.73	73.5795	508.73	85.5155		508.73	75.28	508.73	72.981	508.73	73.1445	508.73	85.357	508.73	69.102	508.73	64.1335		508.73	58.007	508.73	70.685	508.73	87.912	508.73	84.449	508.73	74.658	508.73	43.781		508.73	53.7655	508.73	51.327	508.73	56.6855	508.73	67.9055	508.73	70.073	508.73
509.69	53.936	509.69	61.716	508.93	72.7835	508.93	59.2615	508.93	73.568	508.93	85.527		508.93	75.293	508.93	72.9885	508.93	73.1435	508.93	85.389	508.93	69.077	508.93	64.1325		508.93	57.986	508.93	70.666	508.93	87.95	508.93	84.43	508.93	74.6755	508.93	43.741		508.93	53.8775	508.93	51.438	508.93	56.7545	508.93	67.9715	508.93	70.1785	508.93
509.89	53.9165	509.89	61.772	509.13	72.8155	509.13	59.2815	509.13	73.591	509.13	85.52		509.13	75.2455	509.13	73.0185	509.13	73.0905	509.13	85.356	509.13	69.101	509.13	64.1335		509.13	57.955	509.13	70.6215	509.13	87.9725	509.13	84.428	509.13	74.703	509.13	43.714		509.13	54.012	509.13	51.5505	509.13	56.8415	509.13	68.026	509.13	70.2975	509.13
510.09	53.935	510.09	61.827	509.33	72.8415	509.33	59.312	509.33	73.6435	509.33	85.535		509.33	75.2245	509.33	73.027	509.33	73.048	509.33	85.376	509.33	69.122	509.33	64.1095		509.33	57.9505	509.33	70.559	509.33	88.0415	509.33	84.429	509.33	74.759	509.33	43.6955		509.33	54.144	509.33	51.645	509.33	56.9325	509.33	68.031	509.33	70.386	509.33
510.29	53.963	510.29	61.834	509.53	72.872	509.53	59.357	509.53	73.649	509.53	85.533		509.53	75.197	509.53	72.975	509.53	73.0625	509.53	85.365	509.53	69.1265	509.53	64.108		509.53	57.9085	509.53	70.564	509.53	88.053	509.53	84.4405	509.53	74.8285	509.53	43.6725		509.53	54.2775	509.53	51.754	509.53	57.0495	509.53	68.067	509.53	70.4965	509.53
510.49	53.989	510.49	61.927	509.73	72.8965	509.73	59.368	509.73	73.6725	509.73	85.5125		509.73	75.163	509.73	72.9595	509.73	73.0145	509.73	85.331	509.73	69.128	509.73	64.0985		509.73	57.885	509.73	70.531	509.73	88.063	509.73	84.4405	509.73	74.8695	509.73	43.6345		509.73	54.3835	509.73	51.8755	509.73	57.1135	509.73	68.0965	509.73	70.5785	509.73
510.69	54.0255	510.69	61.944	509.93	72.9075	509.93	59.3885	509.93	73.685	509.93	85.5305		509.93	75.1365	509.93	72.9805	509.93	72.99	509.93	85.3335	509.93	69.1445	509.93	64.0565		509.93	57.8715	509.93	70.4955	509.93	88.1235	509.93	84.387	509.93	74.874	509.93	43.603		509.93	54.522	509.93	51.9925	509.93	57.1785	509.93	68.154	509.93	70.69	509.93
510.89	54.0335	510.89	61.9265	510.13	72.952	510.13	59.3965	510.13	73.701	510.13	85.55		510.13	75.096	510.13	72.996	510.13	72.9985	510.13	85.3205	510.13	69.1265	510.13	64.036		510.13	57.877	510.13	70.492	510.13	88.152	510.13	84.3735	510.13	74.8975	510.13	43.565		510.13	54.657	510.13	52.089	510.13	57.267	510.13	68.163	510.13	70.784	510.13
511.09	54.1025	511.09	61.934	510.33	72.9395	510.33	59.4335	510.33	73.7095	510.33	85.576		510.33	75.0615	510.33	72.968	510.33	72.9805	510.33	85.286	510.33	69.126	510.33	64.037		510.33	57.8515	510.33	70.4745	510.33	88.1715	510.33	84.391	510.33	74.95	510.33	43.548		510.33	54.748	510.33	52.1795	510.33	57.3305	510.33	68.1915	510.33	70.853	510.33
511.29	54.1365	511.29	61.9705	510.53	72.9645	510.53	59.45	510.53	73.748	510.53	85.625		510.53	75.0205	510.53	72.972	510.53	72.939	510.53	85.2855	510.53	69.1295	510.53	64.0285		510.53	57.8375	510.53	70.4595	510.53	88.169	510.53	84.3975	510.53	74.9685	510.53	43.496		510.53	54.8775	510.53	52.2645	510.53	57.4235	510.53	68.2075	510.53	70.915	510.53
511.49	54.116	511.49	62.044	510.72	73.007	510.72	59.468	510.72	73.738	510.72	85.6035		510.72	75.019	510.72	72.992	510.72	72.9145	510.72	85.292	510.72	69.151	510.72	64.038		510.72	57.818	510.72	70.403	510.72	88.2295	510.72	84.385	510.72	75.0275	510.72	43.4595		510.72	55.0045	510.72	52.3295	510.72	57.505	510.72	68.2695	510.72	70.97	510.72
511.69	54.1555	511.69	62.106	510.92	73.0295	510.92	59.4675	510.92	73.7315	510.92	85.5895		510.92	74.988	510.92	73.008	510.92	72.8685	510.92	85.2725	510.92	69.1335	510.92	64.061		510.92	57.8145	510.92	70.362	510.92	88.2615	510.92	84.3775	510.92	75.0795	510.92	43.4475		510.92	55.137	510.92	52.434	510.92	57.596	510.92	68.3115	510.92	71.055	510.92
511.89	54.181	511.89	62.1435	511.12	73.0325	511.12	59.5135	511.12	73.7685	511.12	85.5985		511.12	74.9255	511.12	73.008	511.12	72.8215	511.12	85.218	511.12	69.1545	511.12	64.0275		511.12	57.794	511.12	70.3115	511.12	88.301	511.12	84.361	511.12	75.109	511.12	43.447		511.12	55.2765	511.12	52.5185	511.12	57.704	511.12	68.3115	511.12	71.155	511.12
512.09	54.2045	512.09	62.186	511.32	73.015	511.32	59.5465	511.32	73.7915	511.32	85.628		511.32	74.8985	511.32	72.991	511.32	72.8185	511.32	85.169	511.32	69.1295	511.32	63.999		511.32	57.7855	511.32	70.287	511.32	88.317	511.32	84.3455	511.32	75.1425	511.32	43.405		511.32	55.3735	511.32	52.6335	511.32	57.796	511.32	68.333	511.32	71.251	511.32
512.29	54.179	512.29	62.2	511.52	73.0425	511.52	59.5365	511.52	73.7965	511.52	85.6325		511.52	74.872	511.52	72.9815	511.52	72.8185	511.52	85.088	511.52	69.1165	511.52	63.974		511.52	57.751	511.52	70.2945	511.52	88.2955	511.52	84.3235	511.52	75.158	511.52	43.3925		511.52	55.495	511.52	52.726	511.52	57.892	511.52	68.3635	511.52	71.337	511.52
512.49	54.233	512.49	62.2675	511.72	73.081	511.72	59.562	511.72	73.7975	511.72	85.6545		511.72	74.8725	511.72	73.013	511.72	72.785	511.72	85.0425	511.72	69.115	511.72	63.939		511.72	57.76	511.72	70.2325	511.72	88.3385	511.72	84.279	511.72	75.159	511.72	43.35		511.72	55.647	511.72	52.8335	511.72	57.9775	511.72	68.3795	511.72	71.403	511.72
512.69	54.2265	512.69	62.299	511.92	73.105	511.92	59.5775	511.92	73.808	511.92	85.668		511.92	74.8275	511.92	73.033	511.92	72.78	511.92	84.995	511.92	69.1385	511.92	63.906		511.92	57.7455	511.92	70.2145	511.92	88.36	511.92	84.2365	511.92	75.165	511.92	43.324		511.92	55.7605	511.92	52.935	511.92	58.0705	511.92	68.422	511.92	71.526	511.92
512.89	54.2445	512.89	62.3315	512.12	73.1445	512.12	59.604	512.12	73.8015	512.12	85.654		512.12	74.7765	512.12	73.023	512.12	72.752	512.12	84.945	512.12	69.128	512.12	63.9175		512.12	57.7385	512.12	70.187	512.12	88.3525	512.12	84.263	512.12	75.223	512.12	43.2915		512.12	55.9005	512.12	53.021	512.12	58.1465	512.12	68.42	512.12	71.59	512.12
513.09	54.2525	513.09	62.415	512.32	73.1575	512.32	59.646	512.32	73.794	512.32	85.654		512.32	74.7795	512.32	73.0075	512.32	72.7415	512.32	84.8615	512.32	69.1175	512.32	63.8995		512.32	57.7085	512.32	70.1525	512.32	88.338	512.32	84.2565	512.32	75.25	512.32	43.259		512.32	56.017	512.32	53.111	512.32	58.2115	512.32	68.445	512.32	71.6765	512.32
513.29	54.234	513.29	62.447	512.51	73.2215	512.51	59.698	512.51	73.785	512.51	85.6485		512.51	74.759	512.51	73.011	512.51	72.6805	512.51	84.8225	512.51	69.081	512.51	63.89		512.51	57.7195	512.51	70.092	512.51	88.354	512.51	84.253	512.51	75.276	512.51	43.2125		512.51	56.1615	512.51	53.2225	512.51	58.305	512.51	68.428	512.51	71.7715	512.51
513.49	54.3005	513.49	62.5375	512.71	73.231	512.71	59.723	512.71	73.7815	512.71	85.635		512.71	74.7235	512.71	73.0045	512.71	72.6805	512.71	84.7775	512.71	69.084	512.71	63.8575		512.71	57.7085	512.71	70.0505	512.71	88.375	512.71	84.2175	512.71	75.3095	512.71	43.2035		512.71	56.28	512.71	53.3395	512.71	58.4075	512.71	68.452	512.71	71.8685	512.71
513.69	54.3295	513.69	62.52	512.91	73.2515	512.91	59.765	512.91	73.8215	512.91	85.6565		512.91	74.665	512.91	73.021	512.91	72.6405	512.91	84.741	512.91	69.085	512.91	63.83		512.91	57.6985	512.91	70.039	512.91	88.3625	512.91	84.231	512.91	75.3335	512.91	43.1815		512.91	56.412	512.91	53.449	512.91	58.4935	512.91	68.466	512.91	71.9635	512.91
513.89	54.3105	513.89	62.5455	513.11	73.2685	513.11	59.7975	513.11	73.8095	513.11	85.6775		513.11	74.663	513.11	72.9995	513.11	72.6285	513.11	84.7295	513.11	69.0845	513.11	63.812		513.11	57.6505	513.11	70.0255	513.11	88.379	513.11	84.1835	513.11	75.345	513.11	43.1255		513.11	56.5255	513.11	53.535	513.11	58.565	513.11	68.5195	513.11	72.074	513.11
514.09	54.331	514.09	62.627	513.31	73.303	513.31	59.761	513.31	73.788	513.31	85.691		513.31	74.656	513.31	72.9825	513.31	72.6225	513.31	84.677	513.31	69.0945	513.31	63.8405		513.31	57.6215	513.31	70.013	513.31	88.3775	513.31	84.169	513.31	75.4245	513.31	43.089		513.31	56.66	513.31	53.637	513.31	58.6415	513.31	68.5485	513.31	72.155	513.31
514.29	54.3625	514.29	62.648	513.51	73.3365	513.51	59.758	513.51	73.768	513.51	85.681		513.51	74.611	513.51	72.959	513.51	72.5785	513.51	84.6545	513.51	69.1065	513.51	63.82		513.51	57.593	513.51	69.9775	513.51	88.384	513.51	84.162	513.51	75.442	513.51	43.0585		513.51	56.8095	513.51	53.712	513.51	58.7045	513.51	68.576	513.51	72.2235	513.51
514.49	54.394	514.49	62.7175	513.71	73.3535	513.71	59.772	513.71	73.7805	513.71	85.683		513.71	74.5445	513.71	72.9755	513.71	72.5245	513.71	84.631	513.71	69.1175	513.71	63.818		513.71	57.5795	513.71	69.9225	513.71	88.389	513.71	84.188	513.71	75.457	513.71	43.007		513.71	56.9095	513.71	53.8155	513.71	58.7555	513.71	68.6115	513.71	72.3565	513.71
514.69	54.372	514.69	62.7575	513.91	73.392	513.91	59.764	513.91	73.777	513.91	85.676		513.91	74.494	513.91	72.954	513.91	72.467	513.91	84.604	513.91	69.1375	513.91	63.8395		513.91	57.5315	513.91	69.896	513.91	88.383	513.91	84.179	513.91	75.502	513.91	42.9865		513.91	56.9845	513.91	53.9245	513.91	58.8075	513.91	68.6135	513.91	72.439	513.91
514.89	54.3655	514.89	62.831	514.1	73.416	514.1	59.801	514.1	73.7595	514.1	85.6895		514.1	74.465	514.1	72.9495	514.1	72.432	514.1	84.6005	514.1	69.1285	514.1	63.839		514.1	57.515	514.1	69.8585	514.1	88.3945	514.1	84.181	514.1	75.523	514.1	42.9615		514.1	57.131	514.1	54.003	514.1	58.871	514.1	68.6035	514.1	72.489	514.1
515.09	54.3925	515.09	62.836	514.3	73.4295	514.3	59.803	514.3	73.7435	514.3	85.6715		514.3	74.417	514.3	72.944	514.3	72.3795	514.3	84.5665	514.3	69.105	514.3	63.819		514.3	57.4785	514.3	69.839	514.3	88.42	514.3	84.1285	514.3	75.537	514.3	42.914		514.3	57.228	514.3	54.0815	514.3	58.9545	514.3	68.6495	514.3	72.5835	514.3
515.29	54.4585	515.29	62.838	514.5	73.4445	514.5	59.8015	514.5	73.7195	514.5	85.651		514.5	74.37	514.5	72.9495	514.5	72.3315	514.5	84.548	514.5	69.1145	514.5	63.817		514.5	57.477	514.5	69.7895	514.5	88.434	514.5	84.1025	514.5	75.5695	514.5	42.8835		514.5	57.3615	514.5	54.1785	514.5	59.0425	514.5	68.682	514.5	72.682	514.5
515.49	54.503	515.49	62.89	514.7	73.4415	514.7	59.765	514.7	73.7335	514.7	85.6395		514.7	74.315	514.7	72.9155	514.7	72.303	514.7	84.5325	514.7	69.1305	514.7	63.7905		514.7	57.4215	514.7	69.7765	514.7	88.451	514.7	84.053	514.7	75.605	514.7	42.844		514.7	57.4725	514.7	54.2885	514.7	59.1135	514.7	68.711	514.7	72.7835	514.7
515.69	54.49	515.69	62.894	514.9	73.4485	514.9	59.7655	514.9	73.7165	514.9	85.625		514.9	74.2905	514.9	72.9155	514.9	72.26	514.9	84.474	514.9	69.11	514.9	63.7455		514.9	57.4005	514.9	69.7255	514.9	88.461	514.9	84.0325	514.9	75.6185	514.9	42.8195		514.9	57.581	514.9	54.376	514.9	59.1695	514.9	68.7215	514.9	72.858	514.9
515.89	54.4875	515.89	62.955	515.1	73.4685	515.1	59.7785	515.1	73.707	515.1	85.6255		515.1	74.2595	515.1	72.9065	515.1	72.2165	515.1	84.436	515.1	69.096	515.1	63.715		515.1	57.367	515.1	69.688	515.1	88.47	515.1	84.0145	515.1	75.6425	515.1	42.7785		515.1	57.703	515.1	54.471	515.1	59.245	515.1	68.771	515.1	72.945	515.1
516.09	54.497	516.09	63.0125	515.3	73.476	515.3	59.78	515.3	73.717	515.3	85.6265		515.3	74.1905	515.3	72.904	515.3	72.187	515.3	84.3505	515.3	69.091	515.3	63.671		515.3	57.3665	515.3	69.6595	515.3	88.484	515.3	84.0295	515.3	75.6475	515.3	42.7475		515.3	57.806	515.3	54.57	515.3	59.341	515.3	68.742	515.3	73.013	515.3
516.29	54.5225	516.29	62.985	515.5	73.481	515.5	59.806	515.5	73.708	515.5	85.6195		515.5	74.139	515.5	72.891	515.5	72.1455	515.5	84.3135	515.5	69.055	515.5	63.6295		515.5	57.342	515.5	69.6165	515.5	88.483	515.5	84.0235	515.5	75.6825	515.5	42.7045		515.5	57.91	515.5	54.674	515.5	59.401	515.5	68.718	515.5	73.1045	515.5
516.49	54.5735	516.49	62.967	515.69	73.5035	515.69	59.827	515.69	73.7135	515.69	85.6055		515.69	74.1175	515.69	72.883	515.69	72.1205	515.69	84.246	515.69	69.039	515.69	63.621		515.69	57.3145	515.69	69.597	515.69	88.4605	515.69	83.9795	515.69	75.715	515.69	42.6855		515.69	58.013	515.69	54.773	515.69	59.494	515.69	68.7105	515.69	73.1745	515.69
516.69	54.575	516.69	62.9955	515.89	73.5215	515.89	59.854	515.89	73.6805	515.89	85.604		515.89	74.104	515.89	72.8705	515.89	72.1175	515.89	84.229	515.89	69.0145	515.89	63.579		515.89	57.2755	515.89	69.601	515.89	88.468	515.89	83.944	515.89	75.735	515.89	42.6415		515.89	58.1485	515.89	54.874	515.89	59.5725	515.89	68.698	515.89	73.2195	515.89
516.89	54.5585	516.89	62.9915	516.09	73.4875	516.09	59.8685	516.09	73.7025	516.09	85.595		516.09	74.048	516.09	72.89	516.09	72.0715	516.09	84.199	516.09	68.995	516.09	63.537		516.09	57.266	516.09	69.5645	516.09	88.48	516.09	83.941	516.09	75.7365	516.09	42.599		516.09	58.296	516.09	54.9335	516.09	59.6605	516.09	68.6955	516.09	73.2815	516.09
517.09	54.595	517.09	63.016	516.29	73.4965	516.29	59.853	516.29	73.7015	516.29	85.5815		516.29	74.0275	516.29	72.8505	516.29	72.0285	516.29	84.1415	516.29	68.996	516.29	63.5105		516.29	57.2115	516.29	69.512	516.29	88.483	516.29	83.898	516.29	75.7865	516.29	42.545		516.29	58.3925	516.29	55.019	516.29	59.726	516.29	68.6955	516.29	73.3925	516.29
517.29	54.564	517.29	63.0645	516.49	73.5	516.49	59.8515	516.49	73.6875	516.49	85.608		516.49	74.0025	516.49	72.8255	516.49	72.0095	516.49	84.104	516.49	68.9995	516.49	63.4885		516.49	57.181	516.49	69.477	516.49	88.4845	516.49	83.919	516.49	75.8255	516.49	42.506		516.49	58.5015	516.49	55.1185	516.49	59.8015	516.49	68.7065	516.49	73.476	516.49
517.49	54.548	517.49	63.106	516.69	73.491	516.69	59.8675	516.69	73.7005	516.69	85.5985		516.69	73.9605	516.69	72.811	516.69	71.9545	516.69	84.083	516.69	68.968	516.69	63.454		516.69	57.1355	516.69	69.4435	516.69	88.4725	516.69	83.8805	516.69	75.859	516.69	42.467		516.69	58.5845	516.69	55.221	516.69	59.859	516.69	68.675	516.69	73.541	516.69
517.69	54.5575	517.69	63.1375	516.89	73.513	516.89	59.8605	516.89	73.7065	516.89	85.6135		516.89	73.946	516.89	72.826	516.89	71.9035	516.89	84.001	516.89	68.943	516.89	63.3865		516.89	57.1185	516.89	69.408	516.89	88.45	516.89	83.8575	516.89	75.8365	516.89	42.434		516.89	58.7095	516.89	55.31	516.89	59.8965	516.89	68.6915	516.89	73.61	516.89
517.89	54.559	517.89	63.155	517.08	73.527	517.08	59.885	517.08	73.6885	517.08	85.6375		517.08	73.8785	517.08	72.815	517.08	71.814	517.08	83.954	517.08	68.9525	517.08	63.395		517.08	57.0905	517.08	69.3545	517.08	88.4525	517.08	83.827	517.08	75.8655	517.08	42.3715		517.08	58.8345	517.08	55.39	517.08	59.959	517.08	68.694	517.08	73.7215	517.08
518.09	54.5825	518.09	63.1545	517.28	73.506	517.28	59.86	517.28	73.6605	517.28	85.6205		517.28	73.803	517.28	72.759	517.28	71.765	517.28	83.8785	517.28	68.9405	517.28	63.354		517.28	57.0365	517.28	69.3135	517.28	88.4365	517.28	83.777	517.28	75.882	517.28	42.3525		517.28	58.9245	517.28	55.473	517.28	60.003	517.28	68.636	517.28	73.805	517.28
518.29	54.628	518.29	63.1475	517.48	73.512	517.48	59.853	517.48	73.6555	517.48	85.596		517.48	73.772	517.48	72.7235	517.48	71.6925	517.48	83.874	517.48	68.905	517.48	63.3145		517.48	56.9665	517.48	69.251	517.48	88.4455	517.48	83.7725	517.48	75.9065	517.48	42.312		517.48	59.0695	517.48	55.56	517.48	60.04	517.48	68.6345	517.48	73.86	517.48
518.49	54.64	518.49	63.185	517.68	73.4675	517.68	59.87	517.68	73.6605	517.68	85.5685		517.68	73.73	517.68	72.712	517.68	71.63	517.68	83.832	517.68	68.895	517.68	63.282		517.68	56.9325	517.68	69.221	517.68	88.4295	517.68	83.7345	517.68	75.9145	517.68	42.259		517.68	59.1845	517.68	55.642	517.68	60.09	517.68	68.629	517.68	73.924	517.68
518.69	54.5905	518.69	63.23	517.88	73.443	517.88	59.868	517.88	73.647	517.88	85.5945		517.88	73.681	517.88	72.6655	517.88	71.554	517.88	83.802	517.88	68.876	517.88	63.2405		517.88	56.891	517.88	69.194	517.88	88.449	517.88	83.7155	517.88	75.949	517.88	42.2055		517.88	59.3055	517.88	55.7245	517.88	60.112	517.88	68.587	517.88	74.0295	517.88
518.89	54.599	518.89	63.2635	518.08	73.4375	518.08	59.8775	518.08	73.6315	518.08	85.577		518.08	73.6315	518.08	72.6305	518.08	71.467	518.08	83.7395	518.08	68.874	518.08	63.226		518.08	56.873	518.08	69.127	518.08	88.419	518.08	83.665	518.08	75.9815	518.08	42.1715		518.08	59.4005	518.08	55.799	518.08	60.1795	518.08	68.56	518.08	74.0815	518.08
519.09	54.6595	519.09	63.263	518.27	73.4435	518.27	59.866	518.27	73.5965	518.27	85.5555		518.27	73.5755	518.27	72.5855	518.27	71.406	518.27	83.6875	518.27	68.8345	518.27	63.2065		518.27	56.8305	518.27	69.0785	518.27	88.4125	518.27	83.668	518.27	76.013	518.27	42.1245		518.27	59.491	518.27	55.9015	518.27	60.224	518.27	68.5575	518.27	74.1705	518.27
519.29	54.657	519.29	63.2395	518.47	73.4285	518.47	59.8665	518.47	73.5955	518.47	85.5415		518.47	73.5065	518.47	72.592	518.47	71.3515	518.47	83.601	518.47	68.8215	518.47	63.1575		518.47	56.815	518.47	69.055	518.47	88.375	518.47	83.6545	518.47	76.033	518.47	42.0855		518.47	59.5835	518.47	56.014	518.47	60.298	518.47	68.527	518.47	74.232	518.47
519.49	54.688	519.49	63.2745	518.67	73.4065	518.67	59.8795	518.67	73.598	518.67	85.5145		518.67	73.477	518.67	72.559	518.67	71.2585	518.67	83.509	518.67	68.7795	518.67	63.092		518.67	56.7695	518.67	68.9925	518.67	88.339	518.67	83.6135	518.67	76.028	518.67	42.053		518.67	59.6925	518.67	56.0835	518.67	60.3295	518.67	68.491	518.67	74.2995	518.67
519.68	54.6825	519.68	63.274	518.87	73.4115	518.87	59.8505	518.87	73.574	518.87	85.512		518.87	73.4145	518.87	72.5395	518.87	71.204	518.87	83.437	518.87	68.7545	518.87	63.0585		518.87	56.7265	518.87	68.982	518.87	88.342	518.87	83.6065	518.87	76.032	518.87	42.0005		518.87	59.805	518.87	56.1665	518.87	60.3805	518.87	68.4745	518.87	74.376	518.87
519.88	54.6665	519.88	63.2685	519.07	73.3395	519.07	59.857	519.07	73.519	519.07	85.472		519.07	73.3415	519.07	72.531	519.07	71.167	519.07	83.415	519.07	68.738	519.07	63.0195		519.07	56.6965	519.07	68.945	519.07	88.322	519.07	83.5735	519.07	76.043	519.07	41.956		519.07	59.9075	519.07	56.22	519.07	60.4375	519.07	68.465	519.07	74.466	519.07
520.08	54.6735	520.08	63.294	519.27	73.318	519.27	59.821	519.27	73.5005	519.27	85.437		519.27	73.2865	519.27	72.495	519.27	71.14	519.27	83.375	519.27	68.691	519.27	62.9635		519.27	56.643	519.27	68.943	519.27	88.3145	519.27	83.5845	519.27	76.059	519.27	41.8955		519.27	60.002	519.27	56.3105	519.27	60.4675	519.27	68.4205	519.27	74.525	519.27
520.28	54.688	520.28	63.2555	519.46	73.3065	519.46	59.8385	519.46	73.501	519.46	85.422		519.46	73.261	519.46	72.5195	519.46	71.0805	519.46	83.3205	519.46	68.6425	519.46	62.9465		519.46	56.64	519.46	68.8925	519.46	88.314	519.46	83.598	519.46	76.07	519.46	41.825		519.46	60.13	519.46	56.393	519.46	60.526	519.46	68.425	519.46	74.5915	519.46
520.48	54.6925	520.48	63.303	519.66	73.262	519.66	59.8085	519.66	73.4725	519.66	85.4045		519.66	73.19	519.66	72.5105	519.66	71.0215	519.66	83.235	519.66	68.629	519.66	62.92		519.66	56.6035	519.66	68.873	519.66	88.2545	519.66	83.557	519.66	76.09	519.66	41.7605		519.66	60.2195	519.66	56.4715	519.66	60.5685	519.66	68.4035	519.66	74.667	519.66
520.68	54.6945	520.68	63.3185	519.86	73.2645	519.86	59.779	519.86	73.4555	519.86	85.361		519.86	73.1125	519.86	72.467	519.86	70.944	519.86	83.1655	519.86	68.6065	519.86	62.89		519.86	56.569	519.86	68.8	519.86	88.2555	519.86	83.5195	519.86	76.108	519.86	41.72		519.86	60.3075	519.86	56.5595	519.86	60.6245	519.86	68.3905	519.86	74.727	519.86
520.88	54.7355	520.88	63.3465	520.06	73.2745	520.06	59.7575	520.06	73.4125	520.06	85.2935		520.06	73.0395	520.06	72.4845	520.06	70.902	520.06	83.1	520.06	68.5615	520.06	62.8605		520.06	56.538	520.06	68.741	520.06	88.233	520.06	83.473	520.06	76.1415	520.06	41.659		520.06	60.4115	520.06	56.639	520.06	60.678	520.06	68.3955	520.06	74.74	520.06
521.08	54.737	521.08	63.313	520.26	73.2435	520.26	59.7115	520.26	73.4115	520.26	85.2465		520.26	72.9855	520.26	72.4535	520.26	70.8195	520.26	83.04	520.26	68.5105	520.26	62.817		520.26	56.4935	520.26	68.6885	520.26	88.207	520.26	83.4605	520.26	76.1585	520.26	41.5995		520.26	60.5265	520.26	56.706	520.26	60.705	520.26	68.382	520.26	74.825	520.26
521.28	54.707	521.28	63.3795	520.46	73.1845	520.46	59.7065	520.46	73.368	520.46	85.203		520.46	72.9355	520.46	72.4405	520.46	70.7325	520.46	82.9635	520.46	68.5025	520.46	62.7415		520.46	56.4565	520.46	68.625	520.46	88.178	520.46	83.3655	520.46	76.15	520.46	41.554		520.46	60.64	520.46	56.779	520.46	60.7245	520.46	68.356	520.46	74.8625	520.46
521.48	54.734	521.48	63.379	520.65	73.1495	520.65	59.676	520.65	73.343	520.65	85.139		520.65	72.874	520.65	72.3955	520.65	70.656	520.65	82.9125	520.65	68.457	520.65	62.7265		520.65	56.4015	520.65	68.593	520.65	88.1545	520.65	83.344	520.65	76.1825	520.65	41.4925		520.65	60.764	520.65	56.817	520.65	60.766	520.65	68.3525	520.65	74.909	520.65
521.68	54.7425	521.68	63.388	520.85	73.15	520.85	59.643	520.85	73.328	520.85	85.1045		520.85	72.7795	520.85	72.3935	520.85	70.607	520.85	82.859	520.85	68.437	520.85	62.7025		520.85	56.3765	520.85	68.5885	520.85	88.102	520.85	83.29	520.85	76.2005	520.85	41.432		520.85	60.894	520.85	56.898	520.85	60.808	520.85	68.3295	520.85	74.978	520.85
521.88	54.739	521.88	63.421	521.05	73.0975	521.05	59.645	521.05	73.325	521.05	85.039		521.05	72.7355	521.05	72.3535	521.05	70.5335	521.05	82.792	521.05	68.399	521.05	62.652		521.05	56.335	521.05	68.529	521.05	88.045	521.05	83.2325	521.05	76.2285	521.05	41.395		521.05	61.013	521.05	56.974	521.05	60.859	521.05	68.314	521.05	75.0475	521.05
522.08	54.754	522.08	63.459	521.25	73.09	521.25	59.6325	521.25	73.3195	521.25	85.022		521.25	72.671	521.25	72.293	521.25	70.431	521.25	82.707	521.25	68.3595	521.25	62.6345		521.25	56.2685	521.25	68.4415	521.25	87.991	521.25	83.1965	521.25	76.2865	521.25	41.326		521.25	61.1195	521.25	57.0525	521.25	60.9235	521.25	68.254	521.25	75.09	521.25
522.28	54.764	522.28	63.492	521.45	73.054	521.45	59.6225	521.45	73.311	521.45	85.0005		521.45	72.608	521.45	72.259	521.45	70.3245	521.45	82.6155	521.45	68.309	521.45	62.581		521.45	56.223	521.45	68.3635	521.45	87.92	521.45	83.118	521.45	76.292	521.45	41.277		521.45	61.2475	521.45	57.1145	521.45	60.9485	521.45	68.256	521.45	75.135	521.45
522.48	54.7635	522.48	63.603	521.65	73.021	521.65	59.5885	521.65	73.2715	521.65	84.9485		521.65	72.505	521.65	72.206	521.65	70.25	521.65	82.537	521.65	68.3035	521.65	62.535		521.65	56.153	521.65	68.3045	521.65	87.874	521.65	83.0105	521.65	76.3385	521.65	41.2295		521.65	61.353	521.65	57.202	521.65	60.9905	521.65	68.2085	521.65	75.186	521.65
522.68	54.7285	522.68	63.587	521.84	73.024	521.84	59.5745	521.84	73.246	521.84	84.9135		521.84	72.4355	521.84	72.1565	521.84	70.181	521.84	82.4605	521.84	68.2475	521.84	62.484		521.84	56.119	521.84	68.247	521.84	87.843	521.84	82.9485	521.84	76.3595	521.84	41.177		521.84	61.4775	521.84	57.2775	521.84	61.0295	521.84	68.165	521.84	75.2505	521.84
522.88	54.7665	522.88	63.5785	522.04	73.0235	522.04	59.5695	522.04	73.2195	522.04	84.906		522.04	72.373	522.04	72.136	522.04	70.1	522.04	82.3965	522.04	68.2085	522.04	62.417		522.04	56.0535	522.04	68.2185	522.04	87.7775	522.04	82.9025	522.04	76.362	522.04	41.1155		522.04	61.578	522.04	57.3355	522.04	61.033	522.04	68.1275	522.04	75.314	522.04
523.08	54.74	523.08	63.6085	522.24	72.98	522.24	59.544	522.24	73.214	522.24	84.9125		522.24	72.2795	522.24	72.079	522.24	70.0055	522.24	82.313	522.24	68.1845	522.24	62.3665		522.24	56.0025	522.24	68.1845	522.24	87.7035	522.24	82.857	522.24	76.353	522.24	41.0725		522.24	61.6785	522.24	57.418	522.24	61.076	522.24	68.084	522.24	75.404	522.24
523.28	54.7285	523.28	63.6395	522.44	72.9335	522.44	59.567	522.44	73.199	522.44	84.9185		522.44	72.213	522.44	72.0425	522.44	69.923	522.44	82.2145	522.44	68.163	522.44	62.3115		522.44	55.942	522.44	68.1525	522.44	87.6745	522.44	82.779	522.44	76.369	522.44	41.014		522.44	61.791	522.44	57.494	522.44	61.1215	522.44	68.047	522.44	75.471	522.44
523.47	54.7395	523.47	63.5995	522.64	72.9195	522.64	59.5485	522.64	73.184	522.64	84.867		522.64	72.1645	522.64	72.0145	522.64	69.853	522.64	82.1155	522.64	68.11	522.64	62.264		522.64	55.8965	522.64	68.1225	522.64	87.6255	522.64	82.767	522.64	76.3955	522.64	40.948		522.64	61.9175	522.64	57.561	522.64	61.2	522.64	68.012	522.64	75.532	522.64
523.67	54.7145	523.67	63.5915	522.83	72.8705	522.83	59.546	522.83	73.1485	522.83	84.873		522.83	72.0925	522.83	71.968	522.83	69.7735	522.83	82.0045	522.83	68.031	522.83	62.1885		522.83	55.849	522.83	68.0745	522.83	87.564	522.83	82.7075	522.83	76.406	522.83	40.896		522.83	62.0585	522.83	57.6515	522.83	61.2325	522.83	67.952	522.83	75.561	522.83
523.87	54.709	523.87	63.591	523.03	72.817	523.03	59.527	523.03	73.122	523.03	84.833		523.03	72.0165	523.03	71.9425	523.03	69.6645	523.03	81.9605	523.03	67.98	523.03	62.1035		523.03	55.8075	523.03	67.998	523.03	87.5465	523.03	82.658	523.03	76.4065	523.03	40.8495		523.03	62.159	523.03	57.714	523.03	61.2705	523.03	67.9085	523.03	75.584	523.03
524.07	54.715	524.07	63.5525	523.23	72.788	523.23	59.5265	523.23	73.0915	523.23	84.8045		523.23	71.9135	523.23	71.9225	523.23	69.578	523.23	81.88	523.23	67.9545	523.23	62.061		523.23	55.755	523.23	67.949	523.23	87.5275	523.23	82.6075	523.23	76.4295	523.23	40.7655		523.23	62.305	523.23	57.7755	523.23	61.303	523.23	67.8725	523.23	75.607	523.23
524.27	54.718	524.27	63.5815	523.43	72.754	523.43	59.526	523.43	73.0795	523.43	84.7575		523.43	71.8595	523.43	71.902	523.43	69.5045	523.43	81.7925	523.43	67.8865	523.43	62		523.43	55.692	523.43	67.9245	523.43	87.479	523.43	82.541	523.43	76.4385	523.43	40.7105		523.43	62.4295	523.43	57.82	523.43	61.318	523.43	67.859	523.43	75.6495	523.43
524.47	54.6725	524.47	63.6015	523.63	72.731	523.63	59.4965	523.63	73.064	523.63	84.7095		523.63	71.806	523.63	71.852	523.63	69.4495	523.63	81.711	523.63	67.8515	523.63	61.9535		523.63	55.625	523.63	67.9095	523.63	87.457	523.63	82.4985	523.63	76.4445	523.63	40.6505		523.63	62.5375	523.63	57.8905	523.63	61.3785	523.63	67.79	523.63	75.7095	523.63
524.67	54.661	524.67	63.597	523.82	72.6845	523.82	59.4835	523.82	73.0395	523.82	84.658		523.82	71.778	523.82	71.808	523.82	69.3805	523.82	81.6475	523.82	67.7935	523.82	61.899		523.82	55.568	523.82	67.8945	523.82	87.425	523.82	82.4815	523.82	76.4325	523.82	40.579		523.82	62.6565	523.82	57.9225	523.82	61.401	523.82	67.767	523.82	75.7475	523.82
524.87	54.6935	524.87	63.5565	524.02	72.6375	524.02	59.48	524.02	73.0155	524.02	84.644		524.02	71.7085	524.02	71.774	524.02	69.2875	524.02	81.567	524.02	67.7585	524.02	61.82		524.02	55.518	524.02	67.8425	524.02	87.3705	524.02	82.4365	524.02	76.4615	524.02	40.5145		524.02	62.753	524.02	57.9705	524.02	61.434	524.02	67.696	524.02	75.775	524.02
525.07	54.628	525.07	63.5885	524.22	72.549	524.22	59.4295	524.22	72.971	524.22	84.614		524.22	71.649	524.22	71.7495	524.22	69.19	524.22	81.4625	524.22	67.7215	524.22	61.7595		524.22	55.495	524.22	67.779	524.22	87.3285	524.22	82.397	524.22	76.468	524.22	40.44		524.22	62.8665	524.22	58.0245	524.22	61.4825	524.22	67.6595	524.22	75.8365	524.22
525.27	54.631	525.27	63.6095	524.42	72.487	524.42	59.424	524.42	72.976	524.42	84.5405		524.42	71.611	524.42	71.748	524.42	69.105	524.42	81.3845	524.42	67.657	524.42	61.705		524.42	55.4555	524.42	67.723	524.42	87.2795	524.42	82.3325	524.42	76.5	524.42	40.3585		524.42	62.986	524.42	58.0805	524.42	61.52	524.42	67.6115	524.42	75.861	524.42
525.47	54.618	525.47	63.6065	524.62	72.4395	524.62	59.3685	524.62	72.9135	524.62	84.465		524.62	71.513	524.62	71.737	524.62	69.0245	524.62	81.3165	524.62	67.5985	524.62	61.642		524.62	55.4205	524.62	67.677	524.62	87.246	524.62	82.2915	524.62	76.5145	524.62	40.2955		524.62	63.086	524.62	58.154	524.62	61.5385	524.62	67.555	524.62	75.9045	524.62
525.67	54.607	525.67	63.653	524.81	72.3945	524.81	59.3485	524.81	72.917	524.81	84.475		524.81	71.405	524.81	71.656	524.81	68.955	524.81	81.2745	524.81	67.522	524.81	61.6005		524.81	55.3315	524.81	67.6485	524.81	87.2245	524.81	82.2335	524.81	76.5395	524.81	40.2285		524.81	63.176	524.81	58.193	524.81	61.556	524.81	67.5065	524.81	75.9185	524.81
525.87	54.599	525.87	63.7075	525.01	72.3725	525.01	59.304	525.01	72.889	525.01	84.435		525.01	71.336	525.01	71.643	525.01	68.8575	525.01	81.212	525.01	67.4645	525.01	61.5315		525.01	55.2825	525.01	67.5865	525.01	87.1885	525.01	82.1855	525.01	76.5065	525.01	40.151		525.01	63.2415	525.01	58.253	525.01	61.581	525.01	67.4635	525.01	75.985	525.01
526.06	54.588	526.06	63.706	525.21	72.2955	525.21	59.304	525.21	72.8305	525.21	84.3735		525.21	71.277	525.21	71.581	525.21	68.7545	525.21	81.0795	525.21	67.418	525.21	61.492		525.21	55.199	525.21	67.521	525.21	87.1245	525.21	82.132	525.21	76.5265	525.21	40.061		525.21	63.3335	525.21	58.317	525.21	61.6105	525.21	67.4055	525.21	76.0345	525.21
526.26	54.6105	526.26	63.733	525.41	72.225	525.41	59.255	525.41	72.8235	525.41	84.362		525.41	71.1935	525.41	71.543	525.41	68.661	525.41	80.976	525.41	67.363	525.41	61.418		525.41	55.143	525.41	67.462	525.41	87.0655	525.41	82.117	525.41	76.5235	525.41	40.0065		525.41	63.394	525.41	58.3905	525.41	61.617	525.41	67.3295	525.41	76.0955	525.41
526.46	54.611	526.46	63.6815	525.61	72.167	525.61	59.21	525.61	72.766	525.61	84.331		525.61	71.1015	525.61	71.502	525.61	68.558	525.61	80.8855	525.61	67.3315	525.61	61.357		525.61	55.104	525.61	67.4225	525.61	87.0335	525.61	82.0635	525.61	76.527	525.61	39.931		525.61	63.49	525.61	58.4675	525.61	61.6375	525.61	67.2755	525.61	76.164	525.61
526.66	54.635	526.66	63.6525	525.8	72.109	525.8	59.192	525.8	72.7175	525.8	84.2945		525.8	71.011	525.8	71.4845	525.8	68.439	525.8	80.7705	525.8	67.291	525.8	61.2915		525.8	55.0695	525.8	67.3435	525.8	86.961	525.8	81.98	525.8	76.552	525.8	39.846		525.8	63.5845	525.8	58.505	525.8	61.643	525.8	67.231	525.8	76.176	525.8
526.86	54.667	526.86	63.6855	526	72.0495	526	59.1535	526	72.6805	526	84.28		526	70.8985	526	71.459	526	68.295	526	80.6575	526	67.2545	526	61.2325		526	55.0155	526	67.2385	526	86.8865	526	81.9185	526	76.5645	526	39.771		526	63.642	526	58.565	526	61.6565	526	67.1625	526	76.24	526
527.06	54.633	527.06	63.749	526.2	71.974	526.2	59.1155	526.2	72.643	526.2	84.209		526.2	70.8545	526.2	71.4265	526.2	68.2085	526.2	80.573	526.2	67.2065	526.2	61.1895		526.2	54.9615	526.2	67.1835	526.2	86.85	526.2	81.8615	526.2	76.5695	526.2	39.685		526.2	63.716	526.2	58.6285	526.2	61.675	526.2	67.128	526.2	76.284	526.2
527.26	54.6795	527.26	63.761	526.4	71.924	526.4	59.1095	526.4	72.6275	526.4	84.1705		526.4	70.767	526.4	71.3675	526.4	68.148	526.4	80.4865	526.4	67.152	526.4	61.1305		526.4	54.871	526.4	67.161	526.4	86.789	526.4	81.7935	526.4	76.5905	526.4	39.614		526.4	63.809	526.4	58.7025	526.4	61.708	526.4	67.0695	526.4	76.2935	526.4
527.46	54.716	527.46	63.7335	526.6	71.8575	526.6	59.0665	526.6	72.5565	526.6	84.126		526.6	70.665	526.6	71.3005	526.6	68.076	526.6	80.393	526.6	67.0995	526.6	61.0555		526.6	54.806	526.6	67.103	526.6	86.736	526.6	81.7545	526.6	76.5825	526.6	39.545		526.6	63.8955	526.6	58.7855	526.6	61.7175	526.6	67.0325	526.6	76.3355	526.6
527.66	54.7145	527.66	63.7695	526.79	71.8145	526.79	59.0365	526.79	72.5295	526.79	84.113		526.79	70.581	526.79	71.2615	526.79	67.9875	526.79	80.29	526.79	67.0415	526.79	60.973		526.79	54.7475	526.79	67.041	526.79	86.6775	526.79	81.729	526.79	76.5655	526.79	39.47		526.79	63.978	526.79	58.822	526.79	61.731	526.79	66.98	526.79	76.354	526.79
527.86	54.743	527.86	63.7915	526.99	71.7535	526.99	58.996	526.99	72.4585	526.99	84.055		526.99	70.523	526.99	71.2275	526.99	67.8825	526.99	80.198	526.99	67.0015	526.99	60.9125		526.99	54.696	526.99	66.9615	526.99	86.622	526.99	81.651	526.99	76.585	526.99	39.402		526.99	64.0615	526.99	58.8765	526.99	61.732	526.99	66.907	526.99	76.425	526.99
528.06	54.799	528.06	63.801	527.19	71.67	527.19	58.9875	527.19	72.4195	527.19	84.0075		527.19	70.47	527.19	71.1615	527.19	67.7875	527.19	80.1095	527.19	66.9505	527.19	60.8615		527.19	54.622	527.19	66.901	527.19	86.581	527.19	81.578	527.19	76.6185	527.19	39.3345		527.19	64.1665	527.19	58.9605	527.19	61.7285	527.19	66.848	527.19	76.4395	527.19
528.25	54.8015	528.25	63.796	527.39	71.616	527.39	58.932	527.39	72.4215	527.39	83.9745		527.39	70.3795	527.39	71.116	527.39	67.699	527.39	80.039	527.39	66.903	527.39	60.804		527.39	54.5635	527.39	66.8515	527.39	86.53	527.39	81.519	527.39	76.6335	527.39	39.255		527.39	64.251	527.39	59.0205	527.39	61.74	527.39	66.8075	527.39	76.4795	527.39
528.45	54.77	528.45	63.7995	527.58	71.5715	527.58	58.905	527.58	72.3605	527.58	83.925		527.58	70.3115	527.58	71.0565	527.58	67.58	527.58	79.949	527.58	66.828	527.58	60.7365		527.58	54.4965	527.58	66.7785	527.58	86.4355	527.58	81.4375	527.58	76.6455	527.58	39.1615		527.58	64.334	527.58	59.0445	527.58	61.7485	527.58	66.773	527.58	76.519	527.58
528.65	54.7445	528.65	63.8555	527.78	71.4955	527.78	58.8865	527.78	72.334	527.78	83.88		527.78	70.249	527.78	70.995	527.78	67.4865	527.78	79.8325	527.78	66.7935	527.78	60.6765		527.78	54.443	527.78	66.7195	527.78	86.3475	527.78	81.37	527.78	76.6735	527.78	39.095		527.78	64.4145	527.78	59.093	527.78	61.7715	527.78	66.6885	527.78	76.519	527.78
528.85	54.7375	528.85	63.8385	527.98	71.4365	527.98	58.859	527.98	72.3085	527.98	83.827		527.98	70.175	527.98	70.934	527.98	67.3855	527.98	79.7545	527.98	66.719	527.98	60.6165		527.98	54.3695	527.98	66.668	527.98	86.274	527.98	81.3365	527.98	76.6805	527.98	39.0315		527.98	64.5	527.98	59.1775	527.98	61.8	527.98	66.64	527.98	76.582	527.98
529.05	54.711	529.05	63.8075	528.18	71.3705	528.18	58.8535	528.18	72.2825	528.18	83.791		528.18	70.1005	528.18	70.853	528.18	67.314	528.18	79.667	528.18	66.65	528.18	60.537		528.18	54.3015	528.18	66.624	528.18	86.2105	528.18	81.2865	528.18	76.6695	528.18	38.9515		528.18	64.5975	528.18	59.215	528.18	61.8095	528.18	66.592	528.18	76.6125	528.18
529.25	54.7765	529.25	63.8025	528.38	71.302	528.38	58.8315	528.38	72.2495	528.38	83.7575		528.38	69.987	528.38	70.782	528.38	67.2085	528.38	79.559	528.38	66.588	528.38	60.457		528.38	54.216	528.38	66.6	528.38	86.149	528.38	81.1995	528.38	76.649	528.38	38.8745		528.38	64.708	528.38	59.2585	528.38	61.809	528.38	66.5505	528.38	76.619	528.38
529.45	54.753	529.45	63.796	528.57	71.234	528.57	58.7895	528.57	72.214	528.57	83.7025		528.57	69.9105	528.57	70.7615	528.57	67.0785	528.57	79.473	528.57	66.5	528.57	60.3895		528.57	54.1745	528.57	66.522	528.57	86.088	528.57	81.083	528.57	76.6385	528.57	38.795		528.57	64.7895	528.57	59.275	528.57	61.8135	528.57	66.4775	528.57	76.6325	528.57
529.65	54.7255	529.65	63.7705	528.77	71.1715	528.77	58.77	528.77	72.1695	528.77	83.6575		528.77	69.836	528.77	70.704	528.77	66.947	528.77	79.3915	528.77	66.436	528.77	60.333		528.77	54.094	528.77	66.463	528.77	86.0195	528.77	81.016	528.77	76.628	528.77	38.7145		528.77	64.8715	528.77	59.3025	528.77	61.784	528.77	66.392	528.77	76.6865	528.77
529.85	54.717	529.85	63.753	528.97	71.106	528.97	58.7565	528.97	72.1435	528.97	83.6		528.97	69.749	528.97	70.636	528.97	66.8485	528.97	79.3105	528.97	66.3865	528.97	60.268		528.97	54.003	528.97	66.413	528.97	85.9485	528.97	80.9105	528.97	76.641	528.97	38.6365		528.97	64.967	528.97	59.359	528.97	61.788	528.97	66.353	528.97	76.692	528.97
530.04	54.6605	530.04	63.721	529.17	71.024	529.17	58.7265	529.17	72.124	529.17	83.5635		529.17	69.688	529.17	70.588	529.17	66.7455	529.17	79.2	529.17	66.325	529.17	60.189		529.17	53.9515	529.17	66.3755	529.17	85.8495	529.17	80.8455	529.17	76.597	529.17	38.56		529.17	65.0475	529.17	59.414	529.17	61.788	529.17	66.287	529.17	76.7095	529.17
530.24	54.6025	530.24	63.7225	529.36	70.976	529.36	58.6795	529.36	72.0995	529.36	83.5175		529.36	69.5735	529.36	70.546	529.36	66.635	529.36	79.0995	529.36	66.2685	529.36	60.111		529.36	53.908	529.36	66.3045	529.36	85.7745	529.36	80.7935	529.36	76.5845	529.36	38.479		529.36	65.116	529.36	59.4045	529.36	61.7855	529.36	66.241	529.36	76.7435	529.36
530.44	54.587	530.44	63.715	529.56	70.9165	529.56	58.648	529.56	72.049	529.56	83.4815		529.56	69.4875	529.56	70.52	529.56	66.5465	529.56	79.0005	529.56	66.1635	529.56	60.016		529.56	53.8755	529.56	66.237	529.56	85.7325	529.56	80.719	529.56	76.5425	529.56	38.3795		529.56	65.216	529.56	59.4415	529.56	61.7765	529.56	66.153	529.56	76.7555	529.56
530.64	54.5585	530.64	63.742	529.76	70.851	529.76	58.609	529.76	72.014	529.76	83.4515		529.76	69.4245	529.76	70.471	529.76	66.453	529.76	78.9135	529.76	66.1165	529.76	59.946		529.76	53.8225	529.76	66.192	529.76	85.704	529.76	80.628	529.76	76.531	529.76	38.301		529.76	65.3215	529.76	59.4915	529.76	61.7775	529.76	66.0935	529.76	76.753	529.76
530.84	54.5345	530.84	63.726	529.96	70.82	529.96	58.5615	529.96	71.985	529.96	83.3835		529.96	69.3275	529.96	70.4225	529.96	66.3295	529.96	78.8625	529.96	66.027	529.96	59.879		529.96	53.7495	529.96	66.106	529.96	85.693	529.96	80.59	529.96	76.5015	529.96	38.2035		529.96	65.395	529.96	59.526	529.96	61.788	529.96	66.0755	529.96	76.7525	529.96
531.04	54.4835	531.04	63.699	530.15	70.729	530.15	58.526	530.15	71.9455	530.15	83.3225		530.15	69.227	530.15	70.3655	530.15	66.2245	530.15	78.786	530.15	65.951	530.15	59.8095		530.15	53.686	530.15	66.02	530.15	85.643	530.15	80.5065	530.15	76.497	530.15	38.121		530.15	65.464	530.15	59.5305	530.15	61.7705	530.15	66.0065	530.15	76.759	530.15
531.24	54.42	531.24	63.702	530.35	70.662	530.35	58.459	530.35	71.888	530.35	83.245		530.35	69.1325	530.35	70.3445	530.35	66.117	530.35	78.698	530.35	65.8895	530.35	59.7345		530.35	53.6425	530.35	65.9555	530.35	85.572	530.35	80.4145	530.35	76.4865	530.35	38.0275		530.35	65.544	530.35	59.5825	530.35	61.784	530.35	65.9295	530.35	76.754	530.35
531.44	54.3485	531.44	63.67	530.55	70.5945	530.55	58.429	530.55	71.839	530.55	83.164		530.55	69.06	530.55	70.3045	530.55	65.9805	530.55	78.6365	530.55	65.8125	530.55	59.68		530.55	53.5845	530.55	65.8295	530.55	85.5305	530.55	80.3385	530.55	76.493	530.55	37.9655		530.55	65.6195	530.55	59.6315	530.55	61.799	530.55	65.879	530.55	76.7805	530.55
531.64	54.3285	531.64	63.6205	530.75	70.5245	530.75	58.413	530.75	71.818	530.75	83.111		530.75	68.9895	530.75	70.211	530.75	65.884	530.75	78.544	530.75	65.74	530.75	59.628		530.75	53.4955	530.75	65.756	530.75	85.4575	530.75	80.3115	530.75	76.4885	530.75	37.886		530.75	65.7225	530.75	59.6915	530.75	61.795	530.75	65.825	530.75	76.816	530.75
531.83	54.269	531.83	63.604	530.94	70.4585	530.94	58.369	530.94	71.7915	530.94	83.093		530.94	68.9335	530.94	70.175	530.94	65.7905	530.94	78.4645	530.94	65.673	530.94	59.554		530.94	53.446	530.94	65.677	530.94	85.431	530.94	80.2425	530.94	76.4815	530.94	37.8265		530.94	65.8015	530.94	59.739	530.94	61.8225	530.94	65.7825	530.94	76.813	530.94
532.03	54.276	532.03	63.5675	531.14	70.3685	531.14	58.3225	531.14	71.7445	531.14	83.0415		531.14	68.89	531.14	70.1295	531.14	65.667	531.14	78.384	531.14	65.597	531.14	59.508		531.14	53.3895	531.14	65.604	531.14	85.372	531.14	80.1355	531.14	76.4795	531.14	37.7545		531.14	65.8935	531.14	59.7785	531.14	61.837	531.14	65.7165	531.14	76.8435	531.14
532.23	54.281	532.23	63.5435	531.34	70.334	531.34	58.277	531.34	71.6965	531.34	82.9815		531.34	68.806	531.34	70.0715	531.34	65.561	531.34	78.2875	531.34	65.5255	531.34	59.45		531.34	53.313	531.34	65.529	531.34	85.3255	531.34	80.0455	531.34	76.493	531.34	37.6635		531.34	65.9675	531.34	59.816	531.34	61.8085	531.34	65.6775	531.34	76.8505	531.34
532.43	54.2485	532.43	63.507	531.54	70.2485	531.54	58.2505	531.54	71.64	531.54	82.8835		531.54	68.739	531.54	70.0275	531.54	65.4775	531.54	78.2115	531.54	65.4795	531.54	59.3865		531.54	53.244	531.54	65.466	531.54	85.251	531.54	79.9625	531.54	76.4625	531.54	37.5995		531.54	66.0345	531.54	59.902	531.54	61.7965	531.54	65.622	531.54	76.8515	531.54
532.63	54.197	532.63	63.4945	531.73	70.194	531.73	58.2335	531.73	71.586	531.73	82.851		531.73	68.6805	531.73	69.95	531.73	65.3775	531.73	78.133	531.73	65.453	531.73	59.347		531.73	53.1385	531.73	65.405	531.73	85.1855	531.73	79.8855	531.73	76.4755	531.73	37.547		531.73	66.1075	531.73	59.9325	531.73	61.8245	531.73	65.5685	531.73	76.854	531.73
532.83	54.2035	532.83	63.482	531.93	70.121	531.93	58.2115	531.93	71.528	531.93	82.7865		531.93	68.597	531.93	69.9065	531.93	65.286	531.93	78.0625	531.93	65.3895	531.93	59.2815		531.93	53.0665	531.93	65.3015	531.93	85.114	531.93	79.8155	531.93	76.422	531.93	37.4685		531.93	66.1785	531.93	59.961	531.93	61.804	531.93	65.51	531.93	76.8765	531.93
533.03	54.1695	533.03	63.4715	532.13	70.0305	532.13	58.1775	532.13	71.4575	532.13	82.7455		532.13	68.54	532.13	69.841	532.13	65.197	532.13	77.9655	532.13	65.3295	532.13	59.225		532.13	52.9745	532.13	65.231	532.13	85.031	532.13	79.705	532.13	76.407	532.13	37.409		532.13	66.2745	532.13	59.995	532.13	61.798	532.13	65.4065	532.13	76.9135	532.13
533.22	54.1835	533.22	63.4795	532.33	69.9895	532.33	58.1455	532.33	71.389	532.33	82.702		532.33	68.484	532.33	69.7895	532.33	65.1205	532.33	77.8835	532.33	65.2815	532.33	59.1505		532.33	52.91	532.33	65.169	532.33	84.972	532.33	79.616	532.33	76.386	532.33	37.3275		532.33	66.3795	532.33	60.05	532.33	61.7865	532.33	65.361	532.33	76.92	532.33
533.42	54.203	533.42	63.436	532.52	69.928	532.52	58.1305	532.52	71.3485	532.52	82.6785		532.52	68.4325	532.52	69.7345	532.52	65.04	532.52	77.797	532.52	65.2075	532.52	59.0915		532.52	52.8345	532.52	65.1035	532.52	84.914	532.52	79.534	532.52	76.3865	532.52	37.255		532.52	66.457	532.52	60.086	532.52	61.7835	532.52	65.311	532.52	76.908	532.52
533.62	54.129	533.62	63.419	532.72	69.8565	532.72	58.071	532.72	71.3265	532.72	82.6215		532.72	68.3595	532.72	69.6875	532.72	64.9815	532.72	77.689	532.72	65.1775	532.72	59.0325		532.72	52.788	532.72	65.043	532.72	84.8275	532.72	79.471	532.72	76.3505	532.72	37.1795		532.72	66.5315	532.72	60.114	532.72	61.7635	532.72	65.2555	532.72	76.9535	532.72
533.82	54.104	533.82	63.3685	532.92	69.7945	532.92	58.012	532.92	71.273	532.92	82.5875		532.92	68.291	532.92	69.619	532.92	64.8725	532.92	77.5975	532.92	65.1455	532.92	58.9675		532.92	52.7225	532.92	64.973	532.92	84.7645	532.92	79.3835	532.92	76.3065	532.92	37.108		532.92	66.586	532.92	60.1535	532.92	61.7345	532.92	65.2105	532.92	76.962	532.92
534.02	54.116	534.02	63.3705	533.12	69.727	533.12	57.969	533.12	71.2305	533.12	82.5265		533.12	68.1935	533.12	69.5395	533.12	64.7555	533.12	77.487	533.12	65.101	533.12	58.898		533.12	52.6515	533.12	64.89	533.12	84.6835	533.12	79.317	533.12	76.277	533.12	37.0305		533.12	66.631	533.12	60.178	533.12	61.7335	533.12	65.169	533.12	76.958	533.12
534.22	54.0505	534.22	63.351	533.31	69.67	533.31	57.9395	533.31	71.182	533.31	82.4755		533.31	68.1005	533.31	69.4735	533.31	64.675	533.31	77.417	533.31	65.036	533.31	58.833		533.31	52.593	533.31	64.816	533.31	84.623	533.31	79.2935	533.31	76.2415	533.31	36.953		533.31	66.6525	533.31	60.2245	533.31	61.705	533.31	65.114	533.31	76.9775	533.31
534.42	54.0135	534.42	63.35	533.51	69.569	533.51	57.9095	533.51	71.1415	533.51	82.4415		533.51	68.008	533.51	69.425	533.51	64.5975	533.51	77.335	533.51	64.9775	533.51	58.766		533.51	52.543	533.51	64.724	533.51	84.559	533.51	79.245	533.51	76.205	533.51	36.8915		533.51	66.7015	533.51	60.239	533.51	61.717	533.51	65.0565	533.51	76.9805	533.51
534.62	53.9965	534.62	63.323	533.71	69.49	533.71	57.8705	533.71	71.087	533.71	82.4365		533.71	67.9485	533.71	69.375	533.71	64.4695	533.71	77.268	533.71	64.9215	533.71	58.728		533.71	52.4765	533.71	64.6335	533.71	84.496	533.71	79.149	533.71	76.178	533.71	36.797		533.71	66.746	533.71	60.2425	533.71	61.7235	533.71	64.9725	533.71	76.988	533.71
534.81	54.004	534.81	63.2825	533.91	69.3895	533.91	57.807	533.91	71.0325	533.91	82.3825		533.91	67.869	533.91	69.3145	533.91	64.3595	533.91	77.1935	533.91	64.868	533.91	58.658		533.91	52.43	533.91	64.534	533.91	84.4065	533.91	79.094	533.91	76.1525	533.91	36.7175		533.91	66.788	533.91	60.2725	533.91	61.687	533.91	64.9365	533.91	76.998	533.91
535.01	54.011	535.01	63.228	534.1	69.3285	534.1	57.745	534.1	70.991	534.1	82.331		534.1	67.813	534.1	69.222	534.1	64.262	534.1	77.1025	534.1	64.812	534.1	58.608		534.1	52.339	534.1	64.4615	534.1	84.3475	534.1	79.0125	534.1	76.1645	534.1	36.6545		534.1	66.8335	534.1	60.3055	534.1	61.6985	534.1	64.875	534.1	77.0285	534.1
535.21	53.97	535.21	63.1475	534.3	69.266	534.3	57.719	534.3	70.946	534.3	82.2835		534.3	67.7495	534.3	69.173	534.3	64.1915	534.3	76.9885	534.3	64.7725	534.3	58.5575		534.3	52.282	534.3	64.382	534.3	84.2695	534.3	78.932	534.3	76.1415	534.3	36.579		534.3	66.845	534.3	60.339	534.3	61.665	534.3	64.8535	534.3	77.0375	534.3
535.41	53.933	535.41	63.124	534.5	69.189	534.5	57.685	534.5	70.9095	534.5	82.2375		534.5	67.665	534.5	69.138	534.5	64.097	534.5	76.8855	534.5	64.7325	534.5	58.4885		534.5	52.244	534.5	64.3125	534.5	84.221	534.5	78.8605	534.5	76.0695	534.5	36.5135		534.5	66.8625	534.5	60.363	534.5	61.661	534.5	64.7965	534.5	76.996	534.5
535.61	53.906	535.61	63.077	534.69	69.121	534.69	57.6505	534.69	70.859	534.69	82.2015		534.69	67.608	534.69	69.0585	534.69	63.998	534.69	76.7895	534.69	64.7	534.69	58.4505		534.69	52.17	534.69	64.221	534.69	84.1545	534.69	78.769	534.69	76.008	534.69	36.4585		534.69	66.904	534.69	60.4015	534.69	61.629	534.69	64.7475	534.69	77.003	534.69
535.81	53.9375	535.81	63.078	534.89	69.0435	534.89	57.6355	534.89	70.781	534.89	82.1975		534.89	67.5555	534.89	68.9765	534.89	63.8705	534.89	76.7	534.89	64.6365	534.89	58.3845		534.89	52.0735	534.89	64.139	534.89	84.076	534.89	78.678	534.89	75.95	534.89	36.3935		534.89	66.961	534.89	60.42	534.89	61.6065	534.89	64.704	534.89	76.9595	534.89
536	53.894	536	63.0855	535.09	68.9505	535.09	57.595	535.09	70.7215	535.09	82.156		535.09	67.4635	535.09	68.9505	535.09	63.8015	535.09	76.6515	535.09	64.5905	535.09	58.334		535.09	52.03	535.09	64.0455	535.09	84.0475	535.09	78.611	535.09	75.9075	535.09	36.332		535.09	67.014	535.09	60.433	535.09	61.5875	535.09	64.654	535.09	76.9555	535.09
536.2	53.8535	536.2	63.0775	535.29	68.897	535.29	57.543	535.29	70.6595	535.29	82.0915		535.29	67.3825	535.29	68.9	535.29	63.7385	535.29	76.585	535.29	64.5365	535.29	58.29		535.29	51.9665	535.29	63.9705	535.29	83.98	535.29	78.5015	535.29	75.8625	535.29	36.248		535.29	67.069	535.29	60.4465	535.29	61.543	535.29	64.6175	535.29	76.9535	535.29
536.4	53.8495	536.4	63.059	535.48	68.8285	535.48	57.4905	535.48	70.602	535.48	82.06		535.48	67.3265	535.48	68.8595	535.48	63.63	535.48	76.4925	535.48	64.5185	535.48	58.242		535.48	51.9045	535.48	63.853	535.48	83.921	535.48	78.409	535.48	75.8055	535.48	36.176		535.48	67.123	535.48	60.4405	535.48	61.5275	535.48	64.5805	535.48	76.9415	535.48
536.6	53.8085	536.6	63.0425	535.68	68.7945	535.68	57.444	535.68	70.538	535.68	82.001		535.68	67.266	535.68	68.7995	535.68	63.517	535.68	76.415	535.68	64.5015	535.68	58.1965		535.68	51.836	535.68	63.764	535.68	83.866	535.68	78.3245	535.68	75.742	535.68	36.1115		535.68	67.184	535.68	60.481	535.68	61.507	535.68	64.545	535.68	76.9485	535.68
536.8	53.7755	536.8	63.0115	535.88	68.7425	535.88	57.413	535.88	70.497	535.88	81.959		535.88	67.2045	535.88	68.7225	535.88	63.452	535.88	76.317	535.88	64.4885	535.88	58.14		535.88	51.7655	535.88	63.681	535.88	83.834	535.88	78.259	535.88	75.7165	535.88	36.025		535.88	67.2515	535.88	60.4985	535.88	61.493	535.88	64.525	535.88	76.956	535.88
537	53.7055	537	63.035	536.08	68.693	536.08	57.4125	536.08	70.493	536.08	81.898		536.08	67.1435	536.08	68.678	536.08	63.3595	536.08	76.2205	536.08	64.435	536.08	58.0965		536.08	51.6955	536.08	63.6	536.08	83.776	536.08	78.15	536.08	75.6365	536.08	35.971		536.08	67.2975	536.08	60.525	536.08	61.458	536.08	64.4635	536.08	76.967	536.08
537.19	53.6495	537.19	62.9715	536.27	68.6165	536.27	57.3905	536.27	70.444	536.27	81.842		536.27	67.085	536.27	68.63	536.27	63.276	536.27	76.1445	536.27	64.3905	536.27	58.0685		536.27	51.65	536.27	63.5165	536.27	83.7155	536.27	78.069	536.27	75.5775	536.27	35.899		536.27	67.3435	536.27	60.5505	536.27	61.4275	536.27	64.403	536.27	76.921	536.27
537.39	53.6475	537.39	62.9335	536.47	68.537	536.47	57.343	536.47	70.3935	536.47	81.8145		536.47	67.0145	536.47	68.574	536.47	63.1795	536.47	76.0975	536.47	64.334	536.47	58.007		536.47	51.5905	536.47	63.4275	536.47	83.6655	536.47	78.0005	536.47	75.4785	536.47	35.8315		536.47	67.4085	536.47	60.574	536.47	61.428	536.47	64.3395	536.47	76.921	536.47
537.59	53.6035	537.59	62.912	536.67	68.4615	536.67	57.3355	536.67	70.3525	536.67	81.7855		536.67	66.984	536.67	68.4845	536.67	63.081	536.67	76.037	536.67	64.2745	536.67	57.9725		536.67	51.4985	536.67	63.333	536.67	83.569	536.67	77.912	536.67	75.434	536.67	35.767		536.67	67.4585	536.67	60.591	536.67	61.3925	536.67	64.2775	536.67	76.9445	536.67
537.79	53.547	537.79	62.9195	536.86	68.3725	536.86	57.305	536.86	70.306	536.86	81.72		536.86	66.915	536.86	68.4215	536.86	62.986	536.86	75.973	536.86	64.2145	536.86	57.928		536.86	51.4355	536.86	63.2445	536.86	83.521	536.86	77.8145	536.86	75.408	536.86	35.6825		536.86	67.4955	536.86	60.599	536.86	61.3805	536.86	64.253	536.86	76.9305	536.86
537.99	53.4945	537.99	62.837	537.06	68.333	537.06	57.264	537.06	70.259	537.06	81.6755		537.06	66.833	537.06	68.3675	537.06	62.922	537.06	75.898	537.06	64.1625	537.06	57.9055		537.06	51.3935	537.06	63.1255	537.06	83.457	537.06	77.7195	537.06	75.3805	537.06	35.608		537.06	67.532	537.06	60.633	537.06	61.358	537.06	64.164	537.06	76.9225	537.06
538.19	53.474	538.19	62.8355	537.26	68.2775	537.26	57.252	537.26	70.199	537.26	81.5935		537.26	66.7895	537.26	68.291	537.26	62.846	537.26	75.778	537.26	64.1225	537.26	57.8455		537.26	51.3175	537.26	63.0315	537.26	83.367	537.26	77.606	537.26	75.3105	537.26	35.535		537.26	67.5465	537.26	60.6405	537.26	61.351	537.26	64.109	537.26	76.891	537.26
538.38	53.4025	538.38	62.7585	537.45	68.207	537.45	57.241	537.45	70.1425	537.45	81.5605		537.45	66.7505	537.45	68.2255	537.45	62.7365	537.45	75.6875	537.45	64.076	537.45	57.8065		537.45	51.2585	537.45	62.935	537.45	83.2935	537.45	77.5175	537.45	75.2585	537.45	35.4685		537.45	67.595	537.45	60.668	537.45	61.3455	537.45	64.05	537.45	76.846	537.45
538.58	53.354	538.58	62.738	537.65	68.1505	537.65	57.216	537.65	70.1005	537.65	81.5035		537.65	66.6975	537.65	68.1305	537.65	62.6815	537.65	75.6075	537.65	63.9935	537.65	57.7685		537.65	51.173	537.65	62.857	537.65	83.241	537.65	77.4175	537.65	75.214	537.65	35.39		537.65	67.663	537.65	60.694	537.65	61.311	537.65	63.98	537.65	76.812	537.65
538.78	53.3195	538.78	62.6345	537.85	68.0445	537.85	57.202	537.85	70.0615	537.85	81.444		537.85	66.641	537.85	68.06	537.85	62.61	537.85	75.5295	537.85	63.911	537.85	57.7245		537.85	51.1085	537.85	62.759	537.85	83.1355	537.85	77.323	537.85	75.173	537.85	35.3075		537.85	67.683	537.85	60.7005	537.85	61.289	537.85	63.9255	537.85	76.798	537.85
538.98	53.3105	538.98	62.5755	538.05	67.986	538.05	57.159	538.05	69.993	538.05	81.3865		538.05	66.566	538.05	68.007	538.05	62.4975	538.05	75.481	538.05	63.843	538.05	57.6825		538.05	51.049	538.05	62.662	538.05	83.069	538.05	77.207	538.05	75.105	538.05	35.2585		538.05	67.7195	538.05	60.692	538.05	61.2615	538.05	63.889	538.05	76.771	538.05
539.18	53.308	539.18	62.5025	538.24	67.929	538.24	57.1055	538.24	69.905	538.24	81.3335		538.24	66.4965	538.24	67.957	538.24	62.422	538.24	75.393	538.24	63.8025	538.24	57.663		538.24	50.9775	538.24	62.5575	538.24	82.994	538.24	77.093	538.24	75.0705	538.24	35.1915		538.24	67.7505	538.24	60.686	538.24	61.259	538.24	63.833	538.24	76.721	538.24
539.38	53.244	539.38	62.446	538.44	67.856	538.44	57.081	538.44	69.836	538.44	81.3065		538.44	66.424	538.44	67.8965	538.44	62.3365	538.44	75.308	538.44	63.747	538.44	57.592		538.44	50.924	538.44	62.441	538.44	82.908	538.44	76.9805	538.44	74.973	538.44	35.1225		538.44	67.7495	538.44	60.6625	538.44	61.241	538.44	63.793	538.44	76.6875	538.44
539.57	53.2065	539.57	62.4035	538.64	67.8045	538.64	57.042	538.64	69.802	538.64	81.213		538.64	66.343	538.64	67.8195	538.64	62.2515	538.64	75.2115	538.64	63.6925	538.64	57.548		538.64	50.8565	538.64	62.318	538.64	82.8155	538.64	76.8715	538.64	74.899	538.64	35.053		538.64	67.7475	538.64	60.654	538.64	61.209	538.64	63.7645	538.64	76.6355	538.64
539.77	53.1975	539.77	62.3505	538.83	67.735	538.83	56.962	538.83	69.7465	538.83	81.142		538.83	66.28	538.83	67.772	538.83	62.1865	538.83	75.1225	538.83	63.6495	538.83	57.5		538.83	50.792	538.83	62.212	538.83	82.76	538.83	76.7685	538.83	74.849	538.83	34.994		538.83	67.7655	538.83	60.652	538.83	61.174	538.83	63.7255	538.83	76.581	538.83
539.97	53.1265	539.97	62.295	539.03	67.694	539.03	56.912	539.03	69.6815	539.03	81.0955		539.03	66.205	539.03	67.721	539.03	62.1085	539.03	75.0445	539.03	63.629	539.03	57.4285		539.03	50.729	539.03	62.108	539.03	82.6845	539.03	76.681	539.03	74.735	539.03	34.945		539.03	67.7605	539.03	60.658	539.03	61.1255	539.03	63.67	539.03	76.551	539.03
540.17	53.0855	540.17	62.2525	539.23	67.635	539.23	56.875	539.23	69.619	539.23	81.021		539.23	66.1675	539.23	67.677	539.23	62.007	539.23	74.975	539.23	63.58	539.23	57.3605		539.23	50.6445	539.23	62.0255	539.23	82.619	539.23	76.5805	539.23	74.6615	539.23	34.8915		539.23	67.7605	539.23	60.6435	539.23	61.0955	539.23	63.638	539.23	76.538	539.23
540.37	53.0055	540.37	62.2005	539.42	67.6045	539.42	56.789	539.42	69.5455	539.42	80.9985		539.42	66.1185	539.42	67.6425	539.42	61.89	539.42	74.9095	539.42	63.509	539.42	57.3225		539.42	50.5685	539.42	61.915	539.42	82.5525	539.42	76.478	539.42	74.601	539.42	34.821		539.42	67.7735	539.42	60.654	539.42	61.061	539.42	63.614	539.42	76.52	539.42
540.56	53.01	540.56	62.2215	539.62	67.525	539.62	56.752	539.62	69.4865	539.62	80.942		539.62	66.079	539.62	67.584	539.62	61.824	539.62	74.8245	539.62	63.475	539.62	57.277		539.62	50.4765	539.62	61.8065	539.62	82.5005	539.62	76.377	539.62	74.5285	539.62	34.744		539.62	67.773	539.62	60.6495	539.62	61.0155	539.62	63.5525	539.62	76.5025	539.62
540.76	52.944	540.76	62.189	539.82	67.435	539.82	56.7215	539.82	69.3905	539.82	80.8755		539.82	66.0115	539.82	67.53	539.82	61.7305	539.82	74.749	539.82	63.431	539.82	57.214		539.82	50.415	539.82	61.693	539.82	82.4165	539.82	76.2945	539.82	74.413	539.82	34.707		539.82	67.7815	539.82	60.6175	539.82	60.9715	539.82	63.537	539.82	76.4675	539.82
540.96	52.9475	540.96	62.2095	540.02	67.3925	540.02	56.6815	540.02	69.3115	540.02	80.8375		540.02	65.9725	540.02	67.4865	540.02	61.648	540.02	74.6745	540.02	63.4065	540.02	57.1795		540.02	50.3535	540.02	61.601	540.02	82.379	540.02	76.1645	540.02	74.342	540.02	34.654		540.02	67.7975	540.02	60.61	540.02	60.946	540.02	63.5075	540.02	76.406	540.02
541.16	52.8585	541.16	62.199	540.21	67.3285	540.21	56.658	540.21	69.256	540.21	80.7895		540.21	65.907	540.21	67.43	540.21	61.589	540.21	74.572	540.21	63.355	540.21	57.1335		540.21	50.2835	540.21	61.49	540.21	82.294	540.21	76.0575	540.21	74.246	540.21	34.5855		540.21	67.805	540.21	60.632	540.21	60.9215	540.21	63.4405	540.21	76.3685	540.21
541.36	52.8055	541.36	62.1775	540.41	67.27	540.41	56.617	540.41	69.19	540.41	80.75		540.41	65.8555	540.41	67.3495	540.41	61.513	540.41	74.5125	540.41	63.292	540.41	57.067		540.41	50.2165	540.41	61.3955	540.41	82.246	540.41	75.9755	540.41	74.1435	540.41	34.5145		540.41	67.815	540.41	60.646	540.41	60.878	540.41	63.416	540.41	76.3455	540.41
541.56	52.777	541.56	62.213	540.61	67.236	540.61	56.5865	540.61	69.1545	540.61	80.7245		540.61	65.799	540.61	67.3075	540.61	61.4605	540.61	74.4605	540.61	63.2695	540.61	57.036		540.61	50.1305	540.61	61.323	540.61	82.2075	540.61	75.909	540.61	74.0745	540.61	34.4525		540.61	67.8305	540.61	60.6805	540.61	60.8335	540.61	63.367	540.61	76.297	540.61
541.75	52.7345	541.75	62.188	540.8	67.1625	540.8	56.532	540.8	69.094	540.8	80.6885		540.8	65.7685	540.8	67.261	540.8	61.364	540.8	74.3945	540.8	63.2295	540.8	57.0055		540.8	50.079	540.8	61.249	540.8	82.16	540.8	75.8275	540.8	74.0325	540.8	34.405		540.8	67.865	540.8	60.6835	540.8	60.786	540.8	63.3055	540.8	76.254	540.8
541.95	52.6815	541.95	62.1765	541	67.104	541	56.52	541	69.017	541	80.6225		541	65.723	541	67.2025	541	61.2935	541	74.336	541	63.1885	541	56.9815		541	50.0125	541	61.1435	541	82.1195	541	75.745	541	73.941	541	34.341		541	67.8855	541	60.69	541	60.785	541	63.2775	541	76.2295	541
542.15	52.7045	542.15	62.1115	541.2	67.0565	541.2	56.4935	541.2	68.9575	541.2	80.557		541.2	65.6905	541.2	67.1505	541.2	61.215	541.2	74.267	541.2	63.1175	541.2	56.9725		541.2	49.956	541.2	61.053	541.2	82.052	541.2	75.642	541.2	73.894	541.2	34.277		541.2	67.927	541.2	60.676	541.2	60.752	541.2	63.2305	541.2	76.214	541.2
542.35	52.6335	542.35	62.1235	541.39	66.9685	541.39	56.449	541.39	68.901	541.39	80.5255		541.39	65.6225	541.39	67.088	541.39	61.1615	541.39	74.182	541.39	63.0935	541.39	56.9515		541.39	49.9155	541.39	60.946	541.39	81.9875	541.39	75.542	541.39	73.819	541.39	34.2115		541.39	67.9405	541.39	60.679	541.39	60.7145	541.39	63.211	541.39	76.19	541.39
542.55	52.6165	542.55	62.0915	541.59	66.8805	541.59	56.4575	541.59	68.861	541.59	80.45		541.59	65.5925	541.59	67.0135	541.59	61.118	541.59	74.137	541.59	63.069	541.59	56.9305		541.59	49.8565	541.59	60.8485	541.59	81.933	541.59	75.459	541.59	73.7545	541.59	34.158		541.59	67.9715	541.59	60.6835	541.59	60.677	541.59	63.1625	541.59	76.1285	541.59
542.74	52.554	542.74	61.9875	541.79	66.84	541.79	56.4385	541.79	68.798	541.79	80.377		541.79	65.5315	541.79	66.9535	541.79	61.064	541.79	74.1015	541.79	63.0385	541.79	56.897		541.79	49.8115	541.79	60.771	541.79	81.881	541.79	75.3765	541.79	73.6775	541.79	34.123		541.79	67.9825	541.79	60.654	541.79	60.661	541.79	63.1405	541.79	76.081	541.79
542.94	52.545	542.94	61.9265	541.98	66.784	541.98	56.4005	541.98	68.7715	541.98	80.327		541.98	65.4945	541.98	66.9055	541.98	60.9965	541.98	74.023	541.98	63.027	541.98	56.8865		541.98	49.761	541.98	60.697	541.98	81.8135	541.98	75.259	541.98	73.645	541.98	34.05		541.98	67.9755	541.98	60.6605	541.98	60.647	541.98	63.0815	541.98	76.046	541.98
543.14	52.467	543.14	61.8595	542.18	66.722	542.18	56.3465	542.18	68.725	542.18	80.277		542.18	65.4415	542.18	66.8415	542.18	60.9245	542.18	73.9695	542.18	63.005	542.18	56.835		542.18	49.706	542.18	60.594	542.18	81.751	542.18	75.21	542.18	73.546	542.18	33.9985		542.18	67.973	542.18	60.6635	542.18	60.592	542.18	63.04	542.18	76.036	542.18
543.34	52.4485	543.34	61.7925	542.38	66.6775	542.38	56.3135	542.38	68.656	542.38	80.227		542.38	65.419	542.38	66.776	542.38	60.863	542.38	73.9145	542.38	62.98	542.38	56.813		542.38	49.633	542.38	60.5045	542.38	81.698	542.38	75.0965	542.38	73.505	542.38	33.9715		542.38	67.9745	542.38	60.646	542.38	60.534	542.38	63.0225	542.38	75.991	542.38
543.53	52.438	543.53	61.7845	542.57	66.589	542.57	56.2745	542.57	68.5955	542.57	80.187		542.57	65.395	542.57	66.7205	542.57	60.7945	542.57	73.852	542.57	62.981	542.57	56.7885		542.57	49.6005	542.57	60.4215	542.57	81.621	542.57	75.008	542.57	73.43	542.57	33.9275		542.57	67.986	542.57	60.638	542.57	60.4975	542.57	62.9765	542.57	75.947	542.57
543.73	52.365	543.73	61.755	542.77	66.51	542.77	56.211	542.77	68.5345	542.77	80.1035		542.77	65.352	542.77	66.6605	542.77	60.708	542.77	73.7745	542.77	62.9305	542.77	56.769		542.77	49.563	542.77	60.328	542.77	81.555	542.77	74.8795	542.77	73.366	542.77	33.882		542.77	68.006	542.77	60.6235	542.77	60.4895	542.77	62.9765	542.77	75.9275	542.77
543.93	52.316	543.93	61.7575	542.97	66.4715	542.97	56.2005	542.97	68.473	542.97	80.086		542.97	65.296	542.97	66.609	542.97	60.6355	542.97	73.717	542.97	62.8905	542.97	56.756		542.97	49.494	542.97	60.211	542.97	81.488	542.97	74.7875	542.97	73.306	542.97	33.826		542.97	68.027	542.97	60.6385	542.97	60.456	542.97	62.9615	542.97	75.902	542.97
544.13	52.32	544.13	61.6875	543.16	66.4425	543.16	56.162	543.16	68.399	543.16	80.077		543.16	65.234	543.16	66.549	543.16	60.562	543.16	73.653	543.16	62.86	543.16	56.7395		543.16	49.439	543.16	60.1135	543.16	81.4225	543.16	74.69	543.16	73.2335	543.16	33.78		543.16	68.0105	543.16	60.6345	543.16	60.4215	543.16	62.944	543.16	75.8555	543.16
544.33	52.2595	544.33	61.6675	543.36	66.383	543.36	56.123	543.36	68.339	543.36	80.0645		543.36	65.187	543.36	66.492	543.36	60.5205	543.36	73.5865	543.36	62.8325	543.36	56.6995		543.36	49.3785	543.36	60.0245	543.36	81.3805	543.36	74.611	543.36	73.128	543.36	33.738		543.36	68.01	543.36	60.6315	543.36	60.408	543.36	62.907	543.36	75.8125	543.36
544.52	52.241	544.52	61.595	543.56	66.3525	543.56	56.0885	543.56	68.2705	543.56	80.0215		543.56	65.149	543.56	66.434	543.56	60.4605	543.56	73.565	543.56	62.7925	543.56	56.69		543.56	49.3	543.56	59.9335	543.56	81.339	543.56	74.5195	543.56	73.042	543.56	33.691		543.56	68.0105	543.56	60.616	543.56	60.3805	543.56	62.8595	543.56	75.7395	543.56
544.72	52.1975	544.72	61.5585	543.75	66.3315	543.75	56.053	543.75	68.2235	543.75	79.9935		543.75	65.093	543.75	66.3945	543.75	60.4215	543.75	73.506	543.75	62.7725	543.75	56.6525		543.75	49.239	543.75	59.853	543.75	81.2815	543.75	74.4255	543.75	72.9675	543.75	33.6515		543.75	67.998	543.75	60.597	543.75	60.3455	543.75	62.847	543.75	75.7185	543.75
544.92	52.1675	544.92	61.5305	543.95	66.2875	543.95	56.01	543.95	68.1725	543.95	80.001		543.95	65.0435	543.95	66.3725	543.95	60.3505	543.95	73.446	543.95	62.7505	543.95	56.6495		543.95	49.2015	543.95	59.7315	543.95	81.2145	543.95	74.3255	543.95	72.886	543.95	33.608		543.95	68.0025	543.95	60.614	543.95	60.327	543.95	62.804	543.95	75.708	543.95
545.12	52.118	545.12	61.5205	544.15	66.2505	544.15	55.975	544.15	68.122	544.15	79.99		544.15	64.99	544.15	66.3255	544.15	60.2795	544.15	73.41	544.15	62.721	544.15	56.6265		544.15	49.148	544.15	59.6065	544.15	81.182	544.15	74.2185	544.15	72.7855	544.15	33.571		544.15	68.013	544.15	60.621	544.15	60.2925	544.15	62.793	544.15	75.675	544.15
545.32	52.0685	545.32	61.4905	544.34	66.1995	544.34	55.962	544.34	68.056	544.34	79.948		544.34	64.9515	544.34	66.262	544.34	60.2525	544.34	73.357	544.34	62.6935	544.34	56.6335		544.34	49.0745	544.34	59.498	544.34	81.108	544.34	74.1075	544.34	72.69	544.34	33.517		544.34	68.0145	544.34	60.5955	544.34	60.261	544.34	62.774	544.34	75.6135	544.34
545.51	52.0155	545.51	61.461	544.54	66.1355	544.54	55.928	544.54	67.9965	544.54	79.903		544.54	64.9	544.54	66.1915	544.54	60.195	544.54	73.323	544.54	62.671	544.54	56.613		544.54	49.0255	544.54	59.3915	544.54	81.0585	544.54	74.0395	544.54	72.5925	544.54	33.471		544.54	67.9975	544.54	60.571	544.54	60.2155	544.54	62.746	544.54	75.578	544.54
545.71	51.911	545.71	61.3765	544.74	66.1075	544.74	55.8995	544.74	67.9385	544.74	79.8515		544.74	64.869	544.74	66.11	544.74	60.1425	544.74	73.2465	544.74	62.626	544.74	56.609		544.74	48.934	544.74	59.279	544.74	81.014	544.74	73.936	544.74	72.5245	544.74	33.432		544.74	67.966	544.74	60.519	544.74	60.174	544.74	62.7035	544.74	75.527	544.74
545.91	51.906	545.91	61.318	544.93	66.058	544.93	55.893	544.93	67.865	544.93	79.781		544.93	64.822	544.93	66.029	544.93	60.086	544.93	73.195	544.93	62.6175	544.93	56.586		544.93	48.8625	544.93	59.1605	544.93	80.941	544.93	73.864	544.93	72.4195	544.93	33.382		544.93	67.938	544.93	60.4575	544.93	60.0995	544.93	62.6215	544.93	75.4645	544.93
546.11	51.8675	546.11	61.2575	545.13	66.02	545.13	55.8635	545.13	67.774	545.13	79.704		545.13	64.778	545.13	65.935	545.13	60.0465	545.13	73.146	545.13	62.6185	545.13	56.5645		545.13	48.8015	545.13	59.058	545.13	80.8795	545.13	73.76	545.13	72.3085	545.13	33.336		545.13	67.872	545.13	60.3895	545.13	60.023	545.13	62.514	545.13	75.3895	545.13
546.3	51.784	546.3	61.2395	545.33	65.936	545.33	55.836	545.33	67.719	545.33	79.642		545.33	64.739	545.33	65.8365	545.33	59.994	545.33	73.0725	545.33	62.5945	545.33	56.549		545.33	48.7175	545.33	58.961	545.33	80.807	545.33	73.6585	545.33	72.2405	545.33	33.294		545.33	67.852	545.33	60.317	545.33	59.952	545.33	62.394	545.33	75.344	545.33
546.5	51.729	546.5	61.233	545.52	65.8945	545.52	55.8195	545.52	67.656	545.52	79.5585		545.52	64.7105	545.52	65.7445	545.52	59.936	545.52	73.041	545.52	62.588	545.52	56.539		545.52	48.6405	545.52	58.845	545.52	80.738	545.52	73.544	545.52	72.159	545.52	33.2605		545.52	67.8025	545.52	60.2665	545.52	59.8905	545.52	62.305	545.52	75.2515	545.52
546.7	51.673	546.7	61.2065	545.72	65.855	545.72	55.8165	545.72	67.608	545.72	79.514		545.72	64.6815	545.72	65.654	545.72	59.8835	545.72	72.9855	545.72	62.541	545.72	56.5025		545.72	48.5825	545.72	58.736	545.72	80.682	545.72	73.449	545.72	72.0635	545.72	33.233		545.72	67.7845	545.72	60.23	545.72	59.837	545.72	62.236	545.72	75.1865	545.72
546.9	51.641	546.9	61.2035	545.91	65.8105	545.91	55.811	545.91	67.5405	545.91	79.474		545.91	64.641	545.91	65.562	545.91	59.8115	545.91	72.9495	545.91	62.504	545.91	56.504		545.91	48.5505	545.91	58.629	545.91	80.6515	545.91	73.3555	545.91	71.9735	545.91	33.1935		545.91	67.766	545.91	60.186	545.91	59.796	545.91	62.166	545.91	75.1475	545.91
547.09	51.5835	547.09	61.181	546.11	65.7675	546.11	55.7845	546.11	67.485	546.11	79.391		546.11	64.628	546.11	65.4885	546.11	59.7855	546.11	72.883	546.11	62.4905	546.11	56.4925		546.11	48.4775	546.11	58.543	546.11	80.5735	546.11	73.253	546.11	71.881	546.11	33.1465		546.11	67.7395	546.11	60.1195	546.11	59.7105	546.11	62.11	546.11	75.08	546.11
547.29	51.5755	547.29	61.1325	546.31	65.7375	546.31	55.777	546.31	67.418	546.31	79.311		546.31	64.6135	546.31	65.424	546.31	59.762	546.31	72.86	546.31	62.483	546.31	56.503		546.31	48.4225	546.31	58.4695	546.31	80.5325	546.31	73.181	546.31	71.8185	546.31	33.11		546.31	67.6895	546.31	60.081	546.31	59.6665	546.31	62.0525	546.31	75.048	546.31
547.49	51.545	547.49	61.111	546.5	65.692	546.5	55.7565	546.5	67.388	546.5	79.287		546.5	64.591	546.5	65.3845	546.5	59.7185	546.5	72.8135	546.5	62.46	546.5	56.482		546.5	48.376	546.5	58.377	546.5	80.5	546.5	73.0585	546.5	71.7395	546.5	33.09		546.5	67.6885	546.5	60.0745	546.5	59.634	546.5	62.004	546.5	74.998	546.5
547.69	51.513	547.69	61.075	546.7	65.6745	546.7	55.727	546.7	67.363	546.7	79.266		546.7	64.5755	546.7	65.3485	546.7	59.721	546.7	72.777	546.7	62.444	546.7	56.4865		546.7	48.3285	546.7	58.3075	546.7	80.4605	546.7	72.96	546.7	71.655	546.7	33.0585		546.7	67.663	546.7	60.0405	546.7	59.6055	546.7	61.9825	546.7	74.9375	546.7
547.88	51.5155	547.88	61.061	546.9	65.653	546.9	55.713	546.9	67.302	546.9	79.244		546.9	64.5395	546.9	65.3275	546.9	59.7235	546.9	72.77	546.9	62.465	546.9	56.485		546.9	48.2975	546.9	58.2265	546.9	80.4225	546.9	72.866	546.9	71.5825	546.9	33.023		546.9	67.6745	546.9	60.0365	546.9	59.5775	546.9	62	546.9	74.8575	546.9
548.08	51.4615	548.08	61.052	547.09	65.6225	547.09	55.697	547.09	67.2475	547.09	79.236		547.09	64.521	547.09	65.3105	547.09	59.7155	547.09	72.7285	547.09	62.452	547.09	56.494		547.09	48.2705	547.09	58.1595	547.09	80.38	547.09	72.7645	547.09	71.5185	547.09	33.003		547.09	67.689	547.09	60.0515	547.09	59.5575	547.09	62.0175	547.09	74.814	547.09
548.28	51.4375	548.28	61.036	547.29	65.5675	547.29	55.686	547.29	67.2415	547.29	79.214		547.29	64.5155	547.29	65.3205	547.29	59.7035	547.29	72.6985	547.29	62.447	547.29	56.5005		547.29	48.252	547.29	58.0845	547.29	80.366	547.29	72.656	547.29	71.4495	547.29	32.9745		547.29	67.7045	547.29	60.0565	547.29	59.5585	547.29	62.08	547.29	74.7855	547.29
548.48	51.397	548.48	60.979	547.49	65.579	547.49	55.6865	547.49	67.25	547.49	79.185		547.49	64.525	547.49	65.3345	547.49	59.6805	547.49	72.7015	547.49	62.4625	547.49	56.4845		547.49	48.252	547.49	57.996	547.49	80.353	547.49	72.5865	547.49	71.3235	547.49	32.95		547.49	67.7055	547.49	60.085	547.49	59.528	547.49	62.143	547.49	74.748	547.49
548.67	51.38	548.67	60.9525	547.68	65.556	547.68	55.67	547.68	67.225	547.68	79.1575		547.68	64.5025	547.68	65.3175	547.68	59.676	547.68	72.6855	547.68	62.4485	547.68	56.4855		547.68	48.232	547.68	57.9185	547.68	80.335	547.68	72.498	547.68	71.2475	547.68	32.947		547.68	67.714	547.68	60.084	547.68	59.5225	547.68	62.23	547.68	74.727	547.68
548.87	51.3895	548.87	60.9055	547.88	65.528	547.88	55.65	547.88	67.184	547.88	79.099		547.88	64.493	547.88	65.321	547.88	59.6705	547.88	72.667	547.88	62.472	547.88	56.509		547.88	48.2175	547.88	57.8575	547.88	80.298	547.88	72.432	547.88	71.179	547.88	32.9325		547.88	67.695	547.88	60.076	547.88	59.503	547.88	62.279	547.88	74.6915	547.88
549.07	51.361	549.07	60.8465	548.07	65.492	548.07	55.6435	548.07	67.1505	548.07	79.0735		548.07	64.46	548.07	65.3165	548.07	59.667	548.07	72.624	548.07	62.4775	548.07	56.5175		548.07	48.172	548.07	57.791	548.07	80.2565	548.07	72.3515	548.07	71.105	548.07	32.933		548.07	67.693	548.07	60.0605	548.07	59.4825	548.07	62.3035	548.07	74.652	548.07
549.27	51.334	549.27	60.865	548.27	65.4565	548.27	55.637	548.27	67.112	548.27	79.0455		548.27	64.435	548.27	65.299	548.27	59.638	548.27	72.623	548.27	62.473	548.27	56.5275		548.27	48.1545	548.27	57.703	548.27	80.271	548.27	72.2785	548.27	71.056	548.27	32.938		548.27	67.67	548.27	60.0535	548.27	59.468	548.27	62.339	548.27	74.6045	548.27
549.46	51.2775	549.46	60.837	548.47	65.4035	548.47	55.6205	548.47	67.085	548.47	79.054		548.47	64.462	548.47	65.267	548.47	59.632	548.47	72.567	548.47	62.4735	548.47	56.5195		548.47	48.1275	548.47	57.632	548.47	80.205	548.47	72.163	548.47	70.9845	548.47	32.924		548.47	67.631	548.47	60.015	548.47	59.461	548.47	62.3635	548.47	74.536	548.47
549.66	51.225	549.66	60.8125	548.66	65.388	548.66	55.601	548.66	67.0255	548.66	79.0205		548.66	64.45	548.66	65.226	548.66	59.5965	548.66	72.5405	548.66	62.4775	548.66	56.526		548.66	48.096	548.66	57.541	548.66	80.2035	548.66	72.0955	548.66	70.9325	548.66	32.914		548.66	67.5955	548.66	59.995	548.66	59.4485	548.66	62.3865	548.66	74.51	548.66
549.86	51.1785	549.86	60.8465	548.86	65.382	548.86	55.619	548.86	66.976	548.86	78.98		548.86	64.4505	548.86	65.1895	548.86	59.559	548.86	72.497	548.86	62.471	548.86	56.5315		548.86	48.0755	548.86	57.4565	548.86	80.1495	548.86	72.035	548.86	70.8705	548.86	32.9025		548.86	67.591	548.86	59.9755	548.86	59.426	548.86	62.38	548.86	74.446	548.86
550.06	51.146	550.06	60.8285	549.06	65.382	549.06	55.627	549.06	66.9505	549.06	78.958		549.06	64.436	549.06	65.165	549.06	59.519	549.06	72.478	549.06	62.475	549.06	56.5235		549.06	48.0455	549.06	57.361	549.06	80.134	549.06	71.977	549.06	70.7765	549.06	32.903		549.06	67.538	549.06	59.949	549.06	59.4025	549.06	62.369	549.06	74.4265	549.06
550.25	51.1225	550.25	60.767	549.25	65.3865	549.25	55.606	549.25	66.937	549.25	78.931		549.25	64.416	549.25	65.1235	549.25	59.4885	549.25	72.467	549.25	62.4925	549.25	56.5155		549.25	48.01	549.25	57.288	549.25	80.1215	549.25	71.9155	549.25	70.6945	549.25	32.894		549.25	67.5005	549.25	59.9265	549.25	59.379	549.25	62.367	549.25	74.405	549.25
550.45	51.1	550.45	60.747	549.45	65.3915	549.45	55.591	549.45	66.88	549.45	78.9215		549.45	64.399	549.45	65.0865	549.45	59.491	549.45	72.4465	549.45	62.4815	549.45	56.5005		549.45	47.9835	549.45	57.229	549.45	80.1005	549.45	71.8735	549.45	70.628	549.45	32.9005		549.45	67.4615	549.45	59.893	549.45	59.352	549.45	62.374	549.45	74.3765	549.45
550.65	51.0895	550.65	60.748	549.64	65.3485	549.64	55.596	549.64	66.8195	549.64	78.915		549.64	64.3805	549.64	65.054	549.64	59.4755	549.64	72.428	549.64	62.4865	549.64	56.5065		549.64	47.947	549.64	57.1615	549.64	80.0695	549.64	71.7905	549.64	70.5755	549.64	32.8995		549.64	67.436	549.64	59.857	549.64	59.3435	549.64	62.3705	549.64	74.341	549.64
550.85	51.0125	550.85	60.741	549.84	65.3335	549.84	55.585	549.84	66.7635	549.84	78.8955		549.84	64.3875	549.84	65.026	549.84	59.45	549.84	72.377	549.84	62.487	549.84	56.5215		549.84	47.931	549.84	57.1215	549.84	80.0125	549.84	71.7505	549.84	70.506	549.84	32.862		549.84	67.422	549.84	59.839	549.84	59.3205	549.84	62.35	549.84	74.2895	549.84
551.04	50.977	551.04	60.764	550.04	65.312	550.04	55.5645	550.04	66.7055	550.04	78.883		550.04	64.375	550.04	64.976	550.04	59.4445	550.04	72.3325	550.04	62.5355	550.04	56.522		550.04	47.884	550.04	57.0585	550.04	79.9745	550.04	71.694	550.04	70.4345	550.04	32.842		550.04	67.3955	550.04	59.813	550.04	59.303	550.04	62.335	550.04	74.2825	550.04
551.24	50.958	551.24	60.7435	550.23	65.3115	550.23	55.536	550.23	66.652	550.23	78.858		550.23	64.394	550.23	64.931	550.23	59.4205	550.23	72.338	550.23	62.5395	550.23	56.526		550.23	47.8605	550.23	56.9785	550.23	79.945	550.23	71.632	550.23	70.3815	550.23	32.8185		550.23	67.3925	550.23	59.783	550.23	59.2895	550.23	62.319	550.23	74.2365	550.23
551.44	50.973	551.44	60.6525	550.43	65.3045	550.43	55.54	550.43	66.6285	550.43	78.8425		550.43	64.393	550.43	64.8945	550.43	59.407	550.43	72.3205	550.43	62.5385	550.43	56.527		550.43	47.8445	550.43	56.9175	550.43	79.874	550.43	71.5805	550.43	70.311	550.43	32.81		550.43	67.3875	550.43	59.7715	550.43	59.262	550.43	62.3315	550.43	74.1845	550.43
551.64	50.9715	551.64	60.654	550.63	65.329	550.63	55.532	550.63	66.5755	550.63	78.8105		550.63	64.321	550.63	64.87	550.63	59.3985	550.63	72.334	550.63	62.544	550.63	56.53		550.63	47.826	550.63	56.8515	550.63	79.866	550.63	71.5405	550.63	70.233	550.63	32.8065		550.63	67.39	550.63	59.7655	550.63	59.2345	550.63	62.327	550.63	74.152	550.63
551.83	50.9645	551.83	60.6745	550.82	65.354	550.82	55.5395	550.82	66.5655	550.82	78.7715		550.82	64.3145	550.82	64.863	550.82	59.3995	550.82	72.3255	550.82	62.546	550.82	56.5605		550.82	47.8215	550.82	56.8075	550.82	79.817	550.82	71.481	550.82	70.1725	550.82	32.785		550.82	67.3735	550.82	59.7425	550.82	59.1995	550.82	62.317	550.82	74.102	550.82
552.03	50.9805	552.03	60.6655	551.02	65.3145	551.02	55.5255	551.02	66.5375	551.02	78.704		551.02	64.2905	551.02	64.8485	551.02	59.3955	551.02	72.32	551.02	62.5425	551.02	56.5525		551.02	47.7885	551.02	56.7525	551.02	79.796	551.02	71.434	551.02	70.0915	551.02	32.7845		551.02	67.348	551.02	59.747	551.02	59.1715	551.02	62.339	551.02	74.09	551.02
552.23	50.965	552.23	60.649	551.21	65.277	551.21	55.5035	551.21	66.525	551.21	78.66		551.21	64.3175	551.21	64.829	551.21	59.374	551.21	72.3265	551.21	62.5345	551.21	56.58		551.21	47.775	551.21	56.6875	551.21	79.7645	551.21	71.376	551.21	70.0485	551.21	32.774		551.21	67.3505	551.21	59.749	551.21	59.145	551.21	62.337	551.21	74.062	551.21
552.43	50.9545	552.43	60.6455	551.41	65.2525	551.41	55.5095	551.41	66.481	551.41	78.624		551.41	64.34	551.41	64.8095	551.41	59.3665	551.41	72.311	551.41	62.5345	551.41	56.588		551.41	47.762	551.41	56.619	551.41	79.734	551.41	71.3095	551.41	70.004	551.41	32.7905		551.41	67.3285	551.41	59.715	551.41	59.1145	551.41	62.3615	551.41	74.0195	551.41
552.62	50.963	552.62	60.634	551.61	65.2425	551.61	55.515	551.61	66.4585	551.61	78.5995		551.61	64.3415	551.61	64.773	551.61	59.3375	551.61	72.316	551.61	62.5495	551.61	56.608		551.61	47.7275	551.61	56.558	551.61	79.713	551.61	71.252	551.61	69.949	551.61	32.7685		551.61	67.352	551.61	59.702	551.61	59.1045	551.61	62.3835	551.61	73.969	551.61
552.82	50.9265	552.82	60.63	551.8	65.265	551.8	55.505	551.8	66.4235	551.8	78.576		551.8	64.332	551.8	64.744	551.8	59.348	551.8	72.2965	551.8	62.572	551.8	56.6405		551.8	47.7065	551.8	56.518	551.8	79.6845	551.8	71.2085	551.8	69.918	551.8	32.7435		551.8	67.346	551.8	59.685	551.8	59.095	551.8	62.3955	551.8	73.933	551.8
553.02	50.9565	553.02	60.5735	552	65.241	552	55.513	552	66.395	552	78.5755		552	64.327	552	64.737	552	59.347	552	72.312	552	62.6155	552	56.666		552	47.6895	552	56.45	552	79.687	552	71.1515	552	69.897	552	32.7495		552	67.32	552	59.67	552	59.0595	552	62.407	552	73.9	552
553.21	50.915	553.21	60.528	552.19	65.2515	552.19	55.534	552.19	66.3865	552.19	78.559		552.19	64.337	552.19	64.7495	552.19	59.334	552.19	72.3185	552.19	62.592	552.19	56.6875		552.19	47.695	552.19	56.404	552.19	79.7015	552.19	71.074	552.19	69.8765	552.19	32.753		552.19	67.313	552.19	59.677	552.19	59.0415	552.19	62.428	552.19	73.839	552.19
553.41	50.8875	553.41	60.5485	552.39	65.2375	552.39	55.5425	552.39	66.3725	552.39	78.549		552.39	64.338	552.39	64.744	552.39	59.352	552.39	72.277	552.39	62.625	552.39	56.711		552.39	47.6885	552.39	56.389	552.39	79.647	552.39	71.043	552.39	69.8395	552.39	32.7585		552.39	67.2695	552.39	59.6915	552.39	59.02	552.39	62.4465	552.39	73.7965	552.39
553.61	50.821	553.61	60.594	552.59	65.246	552.59	55.53	552.59	66.338	552.59	78.5415		552.59	64.3485	552.59	64.7215	552.59	59.3515	552.59	72.2855	552.59	62.6545	552.59	56.713		552.59	47.649	552.59	56.355	552.59	79.6645	552.59	70.979	552.59	69.779	552.59	32.7505		552.59	67.2255	552.59	59.698	552.59	59.0245	552.59	62.4355	552.59	73.786	552.59
553.81	50.8	553.81	60.6125	552.78	65.2315	552.78	55.5495	552.78	66.339	552.78	78.5265		552.78	64.3665	552.78	64.688	552.78	59.347	552.78	72.263	552.78	62.6755	552.78	56.749		552.78	47.634	552.78	56.332	552.78	79.671	552.78	70.954	552.78	69.756	552.78	32.7585		552.78	67.2225	552.78	59.709	552.78	59.032	552.78	62.445	552.78	73.7655	552.78
554	50.826	554	60.595	552.98	65.2	552.98	55.5555	552.98	66.2895	552.98	78.517		552.98	64.3725	552.98	64.675	552.98	59.339	552.98	72.276	552.98	62.697	552.98	56.75		552.98	47.603	552.98	56.2995	552.98	79.6795	552.98	70.934	552.98	69.7355	552.98	32.7695		552.98	67.204	552.98	59.7135	552.98	59.0325	552.98	62.4485	552.98	73.731	552.98
554.2	50.771	554.2	60.545	553.17	65.2385	553.17	55.5625	553.17	66.2845	553.17	78.542		553.17	64.3855	553.17	64.647	553.17	59.3355	553.17	72.2775	553.17	62.728	553.17	56.7815		553.17	47.5975	553.17	56.2655	553.17	79.6885	553.17	70.904	553.17	69.726	553.17	32.7595		553.17	67.2005	553.17	59.7245	553.17	59.037	553.17	62.438	553.17	73.7125	553.17
554.4	50.8055	554.4	60.567	553.37	65.2665	553.37	55.591	553.37	66.266	553.37	78.5325		553.37	64.361	553.37	64.619	553.37	59.348	553.37	72.2555	553.37	62.7445	553.37	56.7855		553.37	47.58	553.37	56.2645	553.37	79.679	553.37	70.872	553.37	69.7	553.37	32.767		553.37	67.1915	553.37	59.7045	553.37	59.0335	553.37	62.4645	553.37	73.691	553.37
554.59	50.7845	554.59	60.5875	553.56	65.2945	553.56	55.6045	553.56	66.264	553.56	78.557		553.56	64.362	553.56	64.6115	553.56	59.364	553.56	72.261	553.56	62.767	553.56	56.8165		553.56	47.5605	553.56	56.238	553.56	79.675	553.56	70.8475	553.56	69.685	553.56	32.741		553.56	67.187	553.56	59.713	553.56	59.0365	553.56	62.4515	553.56	73.668	553.56
554.79	50.7755	554.79	60.592	553.76	65.299	553.76	55.62	553.76	66.259	553.76	78.5445		553.76	64.381	553.76	64.6205	553.76	59.391	553.76	72.2475	553.76	62.799	553.76	56.822		553.76	47.566	553.76	56.226	553.76	79.6485	553.76	70.8105	553.76	69.6705	553.76	32.748		553.76	67.162	553.76	59.725	553.76	59.05	553.76	62.4175	553.76	73.653	553.76
554.99	50.792	554.99	60.6305	553.96	65.2935	553.96	55.6335	553.96	66.2515	553.96	78.52		553.96	64.408	553.96	64.624	553.96	59.3915	553.96	72.2695	553.96	62.796	553.96	56.842		553.96	47.5695	553.96	56.1995	553.96	79.6675	553.96	70.794	553.96	69.647	553.96	32.7715		553.96	67.1605	553.96	59.7235	553.96	59.0515	553.96	62.4275	553.96	73.653	553.96
555.19	50.7875	555.19	60.68	554.15	65.3025	554.15	55.6595	554.15	66.2655	554.15	78.517		554.15	64.408	554.15	64.603	554.15	59.4195	554.15	72.2835	554.15	62.7975	554.15	56.8555		554.15	47.563	554.15	56.195	554.15	79.6775	554.15	70.7905	554.15	69.62	554.15	32.777		554.15	67.18	554.15	59.745	554.15	59.0545	554.15	62.4295	554.15	73.6475	554.15
555.38	50.841	555.38	60.7075	554.35	65.3235	554.35	55.6845	554.35	66.281	554.35	78.5625		554.35	64.409	554.35	64.5705	554.35	59.433	554.35	72.309	554.35	62.813	554.35	56.8845		554.35	47.543	554.35	56.172	554.35	79.674	554.35	70.7885	554.35	69.6095	554.35	32.78		554.35	67.178	554.35	59.738	554.35	59.048	554.35	62.4435	554.35	73.653	554.35
555.58	50.855	555.58	60.7035	554.54	65.345	554.54	55.715	554.54	66.285	554.54	78.556		554.54	64.3975	554.54	64.5705	554.54	59.4455	554.54	72.334	554.54	62.8305	554.54	56.902		554.54	47.539	554.54	56.1455	554.54	79.7145	554.54	70.792	554.54	69.607	554.54	32.782		554.54	67.198	554.54	59.7555	554.54	59.0715	554.54	62.458	554.54	73.6695	554.54
555.78	50.9025	555.78	60.687	554.74	65.3805	554.74	55.751	554.74	66.3085	554.74	78.563		554.74	64.414	554.74	64.5855	554.74	59.4485	554.74	72.301	554.74	62.853	554.74	56.918		554.74	47.544	554.74	56.1175	554.74	79.6885	554.74	70.799	554.74	69.614	554.74	32.7795		554.74	67.2485	554.74	59.7555	554.74	59.0905	554.74	62.4555	554.74	73.6535	554.74
555.97	50.8805	555.97	60.6835	554.94	65.429	554.94	55.755	554.94	66.3135	554.94	78.581		554.94	64.4275	554.94	64.6125	554.94	59.445	554.94	72.301	554.94	62.871	554.94	56.9275		554.94	47.533	554.94	56.068	554.94	79.6785	554.94	70.774	554.94	69.609	554.94	32.777		554.94	67.268	554.94	59.75	554.94	59.0515	554.94	62.4565	554.94	73.6725	554.94
556.17	50.8565	556.17	60.707	555.13	65.4535	555.13	55.7845	555.13	66.328	555.13	78.622		555.13	64.4385	555.13	64.615	555.13	59.462	555.13	72.2745	555.13	62.9095	555.13	56.9655		555.13	47.5335	555.13	56.0505	555.13	79.657	555.13	70.741	555.13	69.6255	555.13	32.777		555.13	67.2855	555.13	59.766	555.13	59.072	555.13	62.4655	555.13	73.7075	555.13
556.37	50.932	556.37	60.6985	555.33	65.4475	555.33	55.8285	555.33	66.3295	555.33	78.639		555.33	64.4525	555.33	64.633	555.33	59.474	555.33	72.3015	555.33	62.9435	555.33	56.989		555.33	47.5425	555.33	56.0335	555.33	79.6535	555.33	70.755	555.33	69.633	555.33	32.7885		555.33	67.2955	555.33	59.772	555.33	59.096	555.33	62.4715	555.33	73.712	555.33
556.56	50.902	556.56	60.681	555.52	65.457	555.52	55.8385	555.52	66.3265	555.52	78.659		555.52	64.462	555.52	64.655	555.52	59.4755	555.52	72.308	555.52	62.9745	555.52	57.022		555.52	47.55	555.52	56.0145	555.52	79.6765	555.52	70.742	555.52	69.651	555.52	32.7885		555.52	67.31	555.52	59.7985	555.52	59.1145	555.52	62.4675	555.52	73.7405	555.52
556.76	50.943	556.76	60.6985	555.72	65.452	555.72	55.862	555.72	66.3395	555.72	78.6625		555.72	64.4735	555.72	64.6555	555.72	59.491	555.72	72.351	555.72	62.994	555.72	57.0345		555.72	47.5645	555.72	56.008	555.72	79.717	555.72	70.7365	555.72	69.645	555.72	32.8205		555.72	67.2935	555.72	59.8305	555.72	59.1585	555.72	62.502	555.72	73.7535	555.72
556.96	50.9755	556.96	60.696	555.91	65.474	555.91	55.89	555.91	66.3445	555.91	78.6595		555.91	64.47	555.91	64.665	555.91	59.505	555.91	72.3825	555.91	63.006	555.91	57.054		555.91	47.5695	555.91	55.9705	555.91	79.739	555.91	70.728	555.91	69.6525	555.91	32.838		555.91	67.3155	555.91	59.854	555.91	59.164	555.91	62.529	555.91	73.7875	555.91
557.15	50.9935	557.15	60.665	556.11	65.481	556.11	55.908	556.11	66.3415	556.11	78.69		556.11	64.464	556.11	64.6695	556.11	59.5145	556.11	72.391	556.11	63.0395	556.11	57.0525		556.11	47.5665	556.11	55.965	556.11	79.744	556.11	70.719	556.11	69.676	556.11	32.844		556.11	67.3205	556.11	59.891	556.11	59.1835	556.11	62.5555	556.11	73.802	556.11
557.35	51.041	557.35	60.691	556.31	65.524	556.31	55.934	556.31	66.3435	556.31	78.706		556.31	64.4915	556.31	64.6705	556.31	59.5085	556.31	72.3925	556.31	63.079	556.31	57.089		556.31	47.5685	556.31	55.9445	556.31	79.761	556.31	70.7055	556.31	69.705	556.31	32.845		556.31	67.336	556.31	59.885	556.31	59.2185	556.31	62.5655	556.31	73.8235	556.31
557.55	51.0705	557.55	60.7555	556.5	65.516	556.5	55.946	556.5	66.3465	556.5	78.7025		556.5	64.5155	556.5	64.696	556.5	59.529	556.5	72.401	556.5	63.125	556.5	57.112		556.5	47.5945	556.5	55.9595	556.5	79.7685	556.5	70.7005	556.5	69.704	556.5	32.8485		556.5	67.35	556.5	59.9015	556.5	59.2415	556.5	62.55	556.5	73.837	556.5
557.75	51.095	557.75	60.731	556.7	65.543	556.7	55.9615	556.7	66.388	556.7	78.6955		556.7	64.534	556.7	64.693	556.7	59.5395	556.7	72.4105	556.7	63.1455	556.7	57.1275		556.7	47.584	556.7	55.956	556.7	79.774	556.7	70.696	556.7	69.679	556.7	32.859		556.7	67.364	556.7	59.9095	556.7	59.2455	556.7	62.562	556.7	73.8345	556.7
557.94	51.1025	557.94	60.7565	556.89	65.5385	556.89	55.985	556.89	66.3755	556.89	78.7065		556.89	64.538	556.89	64.6935	556.89	59.567	556.89	72.447	556.89	63.146	556.89	57.1645		556.89	47.5985	556.89	55.969	556.89	79.8075	556.89	70.704	556.89	69.691	556.89	32.878		556.89	67.3565	556.89	59.9355	556.89	59.2525	556.89	62.59	556.89	73.8605	556.89
558.14	51.1905	558.14	60.7505	557.09	65.5385	557.09	56.0115	557.09	66.375	557.09	78.6995		557.09	64.568	557.09	64.7115	557.09	59.582	557.09	72.459	557.09	63.159	557.09	57.171		557.09	47.617	557.09	55.9765	557.09	79.805	557.09	70.7415	557.09	69.6905	557.09	32.901		557.09	67.3795	557.09	59.9585	557.09	59.285	557.09	62.637	557.09	73.8355	557.09
558.34	51.229	558.34	60.7295	557.28	65.5905	557.28	56.012	557.28	66.376	557.28	78.6815		557.28	64.5695	557.28	64.7285	557.28	59.608	557.28	72.4925	557.28	63.16	557.28	57.175		557.28	47.6485	557.28	55.9895	557.28	79.829	557.28	70.7705	557.28	69.6625	557.28	32.918		557.28	67.394	557.28	59.961	557.28	59.293	557.28	62.663	557.28	73.8475	557.28
558.53	51.2415	558.53	60.783	557.48	65.601	557.48	56.009	557.48	66.373	557.48	78.6815		557.48	64.5825	557.48	64.752	557.48	59.6265	557.48	72.474	557.48	63.1945	557.48	57.1865		557.48	47.654	557.48	56.0065	557.48	79.8465	557.48	70.7435	557.48	69.6535	557.48	32.9195		557.48	67.4165	557.48	59.975	557.48	59.2955	557.48	62.6785	557.48	73.8805	557.48
558.73	51.294	558.73	60.805	557.68	65.618	557.68	56.052	557.68	66.3875	557.68	78.691		557.68	64.5995	557.68	64.7495	557.68	59.656	557.68	72.511	557.68	63.195	557.68	57.2005		557.68	47.6575	557.68	56.0065	557.68	79.87	557.68	70.789	557.68	69.64	557.68	32.9295		557.68	67.427	557.68	59.978	557.68	59.326	557.68	62.6865	557.68	73.871	557.68
558.93	51.3055	558.93	60.84	557.87	65.656	557.87	56.05	557.87	66.39	557.87	78.699		557.87	64.6285	557.87	64.7495	557.87	59.674	557.87	72.48	557.87	63.216	557.87	57.236		557.87	47.671	557.87	56.0045	557.87	79.8555	557.87	70.807	557.87	69.655	557.87	32.9265		557.87	67.484	557.87	59.9875	557.87	59.311	557.87	62.6805	557.87	73.877	557.87
559.12	51.299	559.12	60.881	558.07	65.669	558.07	56.0595	558.07	66.401	558.07	78.716		558.07	64.6545	558.07	64.7445	558.07	59.7025	558.07	72.4835	558.07	63.216	558.07	57.2725		558.07	47.682	558.07	56.036	558.07	79.864	558.07	70.837	558.07	69.6635	558.07	32.929		558.07	67.492	558.07	60.016	558.07	59.3345	558.07	62.6945	558.07	73.8775	558.07
559.32	51.347	559.32	60.8955	558.26	65.7005	558.26	56.098	558.26	66.422	558.26	78.7335		558.26	64.6745	558.26	64.7645	558.26	59.7245	558.26	72.488	558.26	63.2095	558.26	57.322		558.26	47.6965	558.26	56.0385	558.26	79.884	558.26	70.852	558.26	69.6815	558.26	32.9395		558.26	67.498	558.26	60.0265	558.26	59.3515	558.26	62.691	558.26	73.859	558.26
559.52	51.3535	559.52	60.845	558.46	65.7445	558.46	56.0955	558.46	66.4475	558.46	78.753		558.46	64.6735	558.46	64.813	558.46	59.7505	558.46	72.495	558.46	63.2105	558.46	57.3165		558.46	47.716	558.46	56.0415	558.46	79.889	558.46	70.887	558.46	69.6535	558.46	32.956		558.46	67.489	558.46	60.0495	558.46	59.3345	558.46	62.721	558.46	73.8875	558.46
559.71	51.328	559.71	60.8205	558.65	65.772	558.65	56.132	558.65	66.441	558.65	78.741		558.65	64.682	558.65	64.834	558.65	59.7845	558.65	72.4985	558.65	63.206	558.65	57.3235		558.65	47.722	558.65	56.042	558.65	79.8975	558.65	70.905	558.65	69.6735	558.65	32.963		558.65	67.4785	558.65	60.084	558.65	59.365	558.65	62.752	558.65	73.888	558.65
559.91	51.3325	559.91	60.9075	558.85	65.7965	558.85	56.1505	558.85	66.417	558.85	78.786		558.85	64.722	558.85	64.8625	558.85	59.796	558.85	72.515	558.85	63.205	558.85	57.341		558.85	47.744	558.85	56.0495	558.85	79.913	558.85	70.905	558.85	69.7015	558.85	32.969		558.85	67.476	558.85	60.091	558.85	59.377	558.85	62.756	558.85	73.912	558.85
560.11	51.359	560.11	60.95	559.04	65.8305	559.04	56.167	559.04	66.437	559.04	78.797		559.04	64.7595	559.04	64.857	559.04	59.8265	559.04	72.5265	559.04	63.227	559.04	57.35		559.04	47.76	559.04	56.0535	559.04	79.943	559.04	70.9205	559.04	69.722	559.04	32.9825		559.04	67.4765	559.04	60.1055	559.04	59.3895	559.04	62.746	559.04	73.9355	559.04
560.3	51.367	560.3	60.9865	559.24	65.8595	559.24	56.1905	559.24	66.4475	559.24	78.8155		559.24	64.7625	559.24	64.8665	559.24	59.8595	559.24	72.561	559.24	63.2465	559.24	57.363		559.24	47.7565	559.24	56.0765	559.24	79.973	559.24	70.9205	559.24	69.7615	559.24	32.992		559.24	67.4575	559.24	60.121	559.24	59.422	559.24	62.7305	559.24	73.9515	559.24
560.5	51.4075	560.5	61.0565	559.43	65.856	559.43	56.246	559.43	66.51	559.43	78.8405		559.43	64.7725	559.43	64.8605	559.43	59.8645	559.43	72.5815	559.43	63.251	559.43	57.391		559.43	47.751	559.43	56.0865	559.43	79.988	559.43	70.9465	559.43	69.7965	559.43	33.001		559.43	67.4775	559.43	60.161	559.43	59.4355	559.43	62.746	559.43	73.9535	559.43
560.7	51.4295	560.7	61.0275	559.63	65.899	559.63	56.275	559.63	66.524	559.63	78.8825		559.63	64.79	559.63	64.8515	559.63	59.899	559.63	72.614	559.63	63.2505	559.63	57.418		559.63	47.761	559.63	56.096	559.63	80.005	559.63	71.004	559.63	69.8245	559.63	33.009		559.63	67.486	559.63	60.165	559.63	59.463	559.63	62.744	559.63	73.949	559.63
560.89	51.427	560.89	61.072	559.83	65.9445	559.83	56.287	559.83	66.538	559.83	78.9025		559.83	64.807	559.83	64.901	559.83	59.929	559.83	72.607	559.83	63.277	559.83	57.4225		559.83	47.7855	559.83	56.1125	559.83	79.994	559.83	70.99	559.83	69.8535	559.83	33.0185		559.83	67.4965	559.83	60.1975	559.83	59.4665	559.83	62.7595	559.83	73.971	559.83
561.09	51.464	561.09	61.053	560.02	65.962	560.02	56.343	560.02	66.5755	560.02	78.896		560.02	64.824	560.02	64.945	560.02	59.9545	560.02	72.6335	560.02	63.293	560.02	57.43		560.02	47.789	560.02	56.137	560.02	80.024	560.02	71.0205	560.02	69.8725	560.02	33.0325		560.02	67.5015	560.02	60.2195	560.02	59.4795	560.02	62.7695	560.02	73.9915	560.02
561.29	51.5135	561.29	61.088	560.22	66.009	560.22	56.376	560.22	66.5955	560.22	78.9465		560.22	64.845	560.22	64.9675	560.22	59.9755	560.22	72.643	560.22	63.3205	560.22	57.437		560.22	47.7945	560.22	56.1615	560.22	80.029	560.22	71.0215	560.22	69.891	560.22	33.0525		560.22	67.5035	560.22	60.2415	560.22	59.4905	560.22	62.764	560.22	74.0165	560.22
561.48	51.5465	561.48	61.141	560.41	66.0325	560.41	56.392	560.41	66.6175	560.41	78.9685		560.41	64.8745	560.41	64.9925	560.41	60.0035	560.41	72.657	560.41	63.3425	560.41	57.4395		560.41	47.8065	560.41	56.182	560.41	80.024	560.41	71.06	560.41	69.8875	560.41	33.0535		560.41	67.535	560.41	60.268	560.41	59.5	560.41	62.762	560.41	74.066	560.41
561.68	51.5675	561.68	61.1835	560.61	66.0255	560.61	56.4295	560.61	66.648	560.61	78.9985		560.61	64.8915	560.61	65.0045	560.61	60.029	560.61	72.648	560.61	63.3345	560.61	57.467		560.61	47.815	560.61	56.208	560.61	80.0215	560.61	71.0735	560.61	69.9475	560.61	33.0555		560.61	67.5585	560.61	60.303	560.61	59.5325	560.61	62.732	560.61	74.0775	560.61
561.88	51.6175	561.88	61.228	560.8	66.071	560.8	56.4295	560.8	66.691	560.8	79.0555		560.8	64.884	560.8	65.012	560.8	60.0545	560.8	72.679	560.8	63.357	560.8	57.489		560.8	47.815	560.8	56.23	560.8	80.0655	560.8	71.1205	560.8	69.978	560.8	33.0815		560.8	67.6155	560.8	60.3365	560.8	59.5345	560.8	62.7175	560.8	74.0945	560.8
562.07	51.6485	562.07	61.251	561	66.08	561	56.461	561	66.737	561	79.072		561	64.8775	561	65.025	561	60.087	561	72.694	561	63.3675	561	57.517		561	47.8355	561	56.252	561	80.097	561	71.1485	561	70.011	561	33.093		561	67.62	561	60.365	561	59.5685	561	62.7335	561	74.11	561
562.27	51.6785	562.27	61.303	561.19	66.0855	561.19	56.5145	561.19	66.7645	561.19	79.0935		561.19	64.8645	561.19	65.0485	561.19	60.109	561.19	72.7065	561.19	63.3925	561.19	57.538		561.19	47.8345	561.19	56.29	561.19	80.1025	561.19	71.1655	561.19	70.045	561.19	33.1045		561.19	67.6715	561.19	60.3865	561.19	59.597	561.19	62.757	561.19	74.1125	561.19
562.47	51.7255	562.47	61.3335	561.39	66.115	561.39	56.543	561.39	66.792	561.39	79.1215		561.39	64.8805	561.39	65.052	561.39	60.1295	561.39	72.7025	561.39	63.4135	561.39	57.5505		561.39	47.8565	561.39	56.314	561.39	80.107	561.39	71.2065	561.39	70.0435	561.39	33.1145		561.39	67.7	561.39	60.4335	561.39	59.609	561.39	62.756	561.39	74.1305	561.39
562.66	51.7695	562.66	61.3415	561.58	66.1375	561.58	56.5665	561.58	66.7985	561.58	79.1565		561.58	64.889	561.58	65.0915	561.58	60.167	561.58	72.698	561.58	63.427	561.58	57.5535		561.58	47.882	561.58	56.3575	561.58	80.1035	561.58	71.2365	561.58	70.07	561.58	33.118		561.58	67.717	561.58	60.4425	561.58	59.629	561.58	62.7295	561.58	74.14	561.58
562.86	51.8025	562.86	61.4385	561.78	66.1555	561.78	56.605	561.78	66.859	561.78	79.1615		561.78	64.901	561.78	65.1065	561.78	60.183	561.78	72.699	561.78	63.416	561.78	57.556		561.78	47.887	561.78	56.4005	561.78	80.104	561.78	71.236	561.78	70.0795	561.78	33.129		561.78	67.7715	561.78	60.496	561.78	59.659	561.78	62.7545	561.78	74.154	561.78
563.05	51.8925	563.05	61.4425	561.97	66.147	561.97	56.626	561.97	66.8895	561.97	79.2035		561.97	64.903	561.97	65.105	561.97	60.1965	561.97	72.7145	561.97	63.425	561.97	57.5805		561.97	47.883	561.97	56.435	561.97	80.1225	561.97	71.277	561.97	70.12	561.97	33.155		561.97	67.7995	561.97	60.525	561.97	59.708	561.97	62.7385	561.97	74.188	561.97
563.25	51.937	563.25	61.524	562.17	66.1885	562.17	56.649	562.17	66.8895	562.17	79.2645		562.17	64.897	562.17	65.124	562.17	60.215	562.17	72.7265	562.17	63.4295	562.17	57.5805		562.17	47.9045	562.17	56.475	562.17	80.118	562.17	71.3025	562.17	70.165	562.17	33.1795		562.17	67.81	562.17	60.577	562.17	59.751	562.17	62.729	562.17	74.2125	562.17
563.45	51.982	563.45	61.5265	562.36	66.211	562.36	56.693	562.36	66.9	562.36	79.2665		562.36	64.893	562.36	65.138	562.36	60.1965	562.36	72.7245	562.36	63.4375	562.36	57.604		562.36	47.905	562.36	56.485	562.36	80.119	562.36	71.366	562.36	70.228	562.36	33.1925		562.36	67.8705	562.36	60.5725	562.36	59.781	562.36	62.7415	562.36	74.238	562.36
563.64	51.996	563.64	61.5265	562.56	66.255	562.56	56.7365	562.56	66.9665	562.56	79.2775		562.56	64.9085	562.56	65.17	562.56	60.208	562.56	72.7395	562.56	63.4275	562.56	57.631		562.56	47.92	562.56	56.5175	562.56	80.1375	562.56	71.412	562.56	70.296	562.56	33.215		562.56	67.9135	562.56	60.626	562.56	59.817	562.56	62.7695	562.56	74.2645	562.56
563.84	52.055	563.84	61.574	562.76	66.287	562.76	56.789	562.76	66.977	562.76	79.317		562.76	64.928	562.76	65.2005	562.76	60.226	562.76	72.804	562.76	63.4475	562.76	57.6345		562.76	47.9495	562.76	56.5535	562.76	80.2005	562.76	71.4685	562.76	70.323	562.76	33.2525		562.76	67.9715	562.76	60.673	562.76	59.874	562.76	62.7835	562.76	74.2845	562.76
564.04	52.117	564.04	61.5815	562.95	66.3115	562.95	56.8345	562.95	67.034	562.95	79.326		562.95	64.9455	562.95	65.212	562.95	60.226	562.95	72.789	562.95	63.4305	562.95	57.6355		562.95	47.9615	562.95	56.5815	562.95	80.18	562.95	71.5055	562.95	70.365	562.95	33.2515		562.95	67.999	562.95	60.6985	562.95	59.9325	562.95	62.791	562.95	74.3375	562.95
564.23	52.201	564.23	61.59	563.15	66.3615	563.15	56.893	563.15	67.058	563.15	79.3375		563.15	64.973	563.15	65.24	563.15	60.23	563.15	72.7645	563.15	63.4515	563.15	57.635		563.15	47.9725	563.15	56.599	563.15	80.183	563.15	71.5635	563.15	70.4205	563.15	33.2805		563.15	68.052	563.15	60.7325	563.15	59.9895	563.15	62.7635	563.15	74.3585	563.15
564.43	52.2385	564.43	61.607	563.34	66.398	563.34	56.916	563.34	67.096	563.34	79.384		563.34	64.968	563.34	65.279	563.34	60.2555	563.34	72.7935	563.34	63.4485	563.34	57.643		563.34	47.9855	563.34	56.6415	563.34	80.1945	563.34	71.646	563.34	70.4535	563.34	33.2855		563.34	68.0785	563.34	60.7515	563.34	60.037	563.34	62.756	563.34	74.398	563.34
564.63	52.2935	564.63	61.647	563.54	66.423	563.54	56.966	563.54	67.1395	563.54	79.4335		563.54	64.974	563.54	65.31	563.54	60.2815	563.54	72.801	563.54	63.4415	563.54	57.663		563.54	48.0205	563.54	56.6945	563.54	80.2175	563.54	71.696	563.54	70.526	563.54	33.3055		563.54	68.12	563.54	60.8	563.54	60.1125	563.54	62.764	563.54	74.4545	563.54
564.82	52.3095	564.82	61.6965	563.73	66.461	563.73	57.0125	563.73	67.196	563.73	79.4715		563.73	65.0015	563.73	65.2965	563.73	60.3	563.73	72.82	563.73	63.452	563.73	57.6685		563.73	48.0365	563.73	56.7195	563.73	80.2675	563.73	71.7515	563.73	70.582	563.73	33.3245		563.73	68.164	563.73	60.849	563.73	60.164	563.73	62.764	563.73	74.516	563.73
565.02	52.361	565.02	61.737	563.93	66.5035	563.93	57.055	563.93	67.2075	563.93	79.5095		563.93	65.009	563.93	65.333	563.93	60.323	563.93	72.8225	563.93	63.451	563.93	57.6805		563.93	48.061	563.93	56.752	563.93	80.288	563.93	71.8135	563.93	70.6565	563.93	33.35		563.93	68.1645	563.93	60.891	563.93	60.2155	563.93	62.7675	563.93	74.562	563.93
565.21	52.365	565.21	61.802	564.12	66.5745	564.12	57.1195	564.12	67.243	564.12	79.533		564.12	65.0135	564.12	65.355	564.12	60.334	564.12	72.8475	564.12	63.451	564.12	57.696		564.12	48.099	564.12	56.7905	564.12	80.309	564.12	71.878	564.12	70.703	564.12	33.3555		564.12	68.181	564.12	60.9505	564.12	60.252	564.12	62.7825	564.12	74.5795	564.12
565.41	52.4135	565.41	61.8265	564.32	66.604	564.32	57.176	564.32	67.291	564.32	79.548		564.32	65.0225	564.32	65.377	564.32	60.315	564.32	72.8725	564.32	63.459	564.32	57.7195		564.32	48.123	564.32	56.8075	564.32	80.3475	564.32	71.949	564.32	70.7555	564.32	33.364		564.32	68.246	564.32	60.9685	564.32	60.3075	564.32	62.803	564.32	74.6105	564.32
565.61	52.428	565.61	61.867	564.51	66.6415	564.51	57.219	564.51	67.3765	564.51	79.615		564.51	65.0435	564.51	65.405	564.51	60.3485	564.51	72.9135	564.51	63.454	564.51	57.7225		564.51	48.155	564.51	56.8435	564.51	80.4075	564.51	72.0015	564.51	70.791	564.51	33.373		564.51	68.264	564.51	61.026	564.51	60.3705	564.51	62.798	564.51	74.667	564.51
565.8	52.477	565.8	61.9315	564.71	66.6715	564.71	57.2575	564.71	67.4175	564.71	79.6345		564.71	65.03	564.71	65.4135	564.71	60.388	564.71	72.9455	564.71	63.4765	564.71	57.7255		564.71	48.1905	564.71	56.9045	564.71	80.4495	564.71	72.058	564.71	70.841	564.71	33.3805		564.71	68.2645	564.71	61.061	564.71	60.4145	564.71	62.776	564.71	74.6995	564.71
566	52.496	566	62.0165	564.9	66.698	564.9	57.282	564.9	67.485	564.9	79.6645		564.9	65.0175	564.9	65.4215	564.9	60.386	564.9	72.9375	564.9	63.505	564.9	57.7415		564.9	48.185	564.9	56.9425	564.9	80.4495	564.9	72.1035	564.9	70.906	564.9	33.384		564.9	68.2895	564.9	61.1105	564.9	60.4605	564.9	62.79	564.9	74.7705	564.9
566.2	52.5385	566.2	62.0835	565.1	66.741	565.1	57.343	565.1	67.5125	565.1	79.7045		565.1	65.0175	565.1	65.4545	565.1	60.406	565.1	72.9755	565.1	63.519	565.1	57.7655		565.1	48.211	565.1	56.9915	565.1	80.49	565.1	72.179	565.1	70.9755	565.1	33.4055		565.1	68.312	565.1	61.1565	565.1	60.5055	565.1	62.8075	565.1	74.7825	565.1
566.39	52.5585	566.39	62.115	565.29	66.7505	565.29	57.3645	565.29	67.56	565.29	79.7535		565.29	65.022	565.29	65.486	565.29	60.425	565.29	73.0145	565.29	63.507	565.29	57.7645		565.29	48.2425	565.29	57.063	565.29	80.5145	565.29	72.2195	565.29	71.017	565.29	33.398		565.29	68.353	565.29	61.2125	565.29	60.5325	565.29	62.826	565.29	74.8165	565.29
566.59	52.6345	566.59	62.179	565.49	66.7945	565.49	57.399	565.49	67.6165	565.49	79.789		565.49	65.051	565.49	65.493	565.49	60.421	565.49	73.0165	565.49	63.4865	565.49	57.7805		565.49	48.2755	565.49	57.1105	565.49	80.557	565.49	72.2495	565.49	71.09	565.49	33.411		565.49	68.4	565.49	61.277	565.49	60.587	565.49	62.837	565.49	74.8655	565.49
566.78	52.6655	566.78	62.2275	565.68	66.8225	565.68	57.4395	565.68	67.671	565.68	79.812		565.68	65.08	565.68	65.52	565.68	60.4385	565.68	73.0385	565.68	63.4665	565.68	57.787		565.68	48.295	565.68	57.161	565.68	80.568	565.68	72.3205	565.68	71.125	565.68	33.4155		565.68	68.4515	565.68	61.3035	565.68	60.621	565.68	62.8495	565.68	74.905	565.68
566.98	52.713	566.98	62.2665	565.88	66.868	565.88	57.4585	565.88	67.684	565.88	79.834		565.88	65.0915	565.88	65.5695	565.88	60.445	565.88	73.056	565.88	63.4705	565.88	57.8135		565.88	48.306	565.88	57.217	565.88	80.5705	565.88	72.378	565.88	71.1975	565.88	33.427		565.88	68.488	565.88	61.3585	565.88	60.677	565.88	62.863	565.88	74.9265	565.88
567.18	52.768	567.18	62.3005	566.07	66.91	566.07	57.5075	566.07	67.748	566.07	79.8825		566.07	65.083	566.07	65.6275	566.07	60.4595	566.07	73.0945	566.07	63.477	566.07	57.8315		566.07	48.3545	566.07	57.264	566.07	80.622	566.07	72.4565	566.07	71.2675	566.07	33.4505		566.07	68.563	566.07	61.4115	566.07	60.7125	566.07	62.871	566.07	74.9645	566.07
567.37	52.8165	567.37	62.334	566.27	66.9305	566.27	57.5345	566.27	67.817	566.27	79.931		566.27	65.0975	566.27	65.6565	566.27	60.496	566.27	73.087	566.27	63.4785	566.27	57.8325		566.27	48.377	566.27	57.328	566.27	80.642	566.27	72.502	566.27	71.351	566.27	33.4665		566.27	68.612	566.27	61.473	566.27	60.7615	566.27	62.8795	566.27	74.9925	566.27
567.57	52.846	567.57	62.3805	566.46	66.959	566.46	57.5755	566.46	67.8945	566.46	79.979		566.46	65.1165	566.46	65.681	566.46	60.547	566.46	73.0695	566.46	63.4445	566.46	57.844		566.46	48.4095	566.46	57.3925	566.46	80.6415	566.46	72.5515	566.46	71.416	566.46	33.477		566.46	68.663	566.46	61.535	566.46	60.803	566.46	62.8715	566.46	75.0655	566.46
567.77	52.8985	567.77	62.436	566.66	66.9875	566.66	57.6155	566.66	67.911	566.66	79.99		566.66	65.1125	566.66	65.7095	566.66	60.5835	566.66	73.05	566.66	63.448	566.66	57.8445		566.66	48.44	566.66	57.4855	566.66	80.649	566.66	72.635	566.66	71.4785	566.66	33.481		566.66	68.7165	566.66	61.5855	566.66	60.8305	566.66	62.875	566.66	75.0655	566.66
567.96	52.9395	567.96	62.459	566.85	67.0115	566.85	57.66	566.85	67.9505	566.85	80.054		566.85	65.1135	566.85	65.731	566.85	60.5795	566.85	73.0255	566.85	63.438	566.85	57.8395		566.85	48.462	566.85	57.5475	566.85	80.6395	566.85	72.6905	566.85	71.5415	566.85	33.517		566.85	68.7765	566.85	61.62	566.85	60.871	566.85	62.8775	566.85	75.087	566.85
568.16	53.0045	568.16	62.4745	567.05	67.0545	567.05	57.6935	567.05	67.9765	567.05	80.06		567.05	65.1345	567.05	65.7645	567.05	60.6035	567.05	73.0325	567.05	63.3935	567.05	57.826		567.05	48.504	567.05	57.6025	567.05	80.649	567.05	72.745	567.05	71.6055	567.05	33.531		567.05	68.815	567.05	61.6635	567.05	60.901	567.05	62.8635	567.05	75.1075	567.05
568.35	53.0335	568.35	62.4845	567.24	67.0485	567.24	57.7295	567.24	68.028	567.24	80.091		567.24	65.1615	567.24	65.7995	567.24	60.6205	567.24	73.024	567.24	63.391	567.24	57.8215		567.24	48.547	567.24	57.6925	567.24	80.666	567.24	72.806	567.24	71.6575	567.24	33.531		567.24	68.8785	567.24	61.716	567.24	60.943	567.24	62.859	567.24	75.158	567.24
568.55	53.076	568.55	62.522	567.44	67.075	567.44	57.766	567.44	68.0625	567.44	80.1165		567.44	65.15	567.44	65.826	567.44	60.6435	567.44	73.0115	567.44	63.374	567.44	57.819		567.44	48.5795	567.44	57.7555	567.44	80.673	567.44	72.888	567.44	71.721	567.44	33.5485		567.44	68.928	567.44	61.7505	567.44	60.9835	567.44	62.864	567.44	75.237	567.44
568.75	53.1135	568.75	62.5615	567.63	67.079	567.63	57.8025	567.63	68.102	567.63	80.1325		567.63	65.1495	567.63	65.872	567.63	60.6565	567.63	73.014	567.63	63.3605	567.63	57.8245		567.63	48.6055	567.63	57.8345	567.63	80.667	567.63	72.974	567.63	71.7955	567.63	33.5655		567.63	68.962	567.63	61.819	567.63	61.0175	567.63	62.8755	567.63	75.248	567.63
568.94	53.1295	568.94	62.588	567.83	67.126	567.83	57.8415	567.83	68.1265	567.83	80.151		567.83	65.126	567.83	65.9005	567.83	60.667	567.83	73.011	567.83	63.3415	567.83	57.824		567.83	48.6365	567.83	57.8875	567.83	80.696	567.83	73.031	567.83	71.887	567.83	33.5685		567.83	69	567.83	61.8675	567.83	61.039	567.83	62.8675	567.83	75.2685	567.83
569.14	53.171	569.14	62.609	568.02	67.1455	568.02	57.881	568.02	68.201	568.02	80.1725		568.02	65.103	568.02	65.935	568.02	60.654	568.02	73.0125	568.02	63.296	568.02	57.785		568.02	48.666	568.02	57.9305	568.02	80.72	568.02	73.0995	568.02	71.9125	568.02	33.568		568.02	69.0415	568.02	61.9195	568.02	61.062	568.02	62.8675	568.02	75.2975	568.02
569.33	53.1855	569.33	62.6155	568.21	67.121	568.21	57.8855	568.21	68.246	568.21	80.1945		568.21	65.102	568.21	65.952	568.21	60.6475	568.21	73.008	568.21	63.272	568.21	57.772		568.21	48.6725	568.21	58.0035	568.21	80.7125	568.21	73.145	568.21	71.9935	568.21	33.5625		568.21	69.059	568.21	61.9535	568.21	61.096	568.21	62.8325	568.21	75.3205	568.21
569.53	53.2185	569.53	62.6515	568.41	67.1135	568.41	57.914	568.41	68.2865	568.41	80.215		568.41	65.1135	568.41	65.981	568.41	60.6535	568.41	73.0005	568.41	63.2315	568.41	57.7485		568.41	48.71	568.41	58.0765	568.41	80.7115	568.41	73.229	568.41	72.0235	568.41	33.554		568.41	69.1195	568.41	61.9665	568.41	61.115	568.41	62.8105	568.41	75.3745	568.41
569.73	53.293	569.73	62.6625	568.6	67.119	568.6	57.9405	568.6	68.2995	568.6	80.218		568.6	65.089	568.6	66.0245	568.6	60.6565	568.6	73.027	568.6	63.2295	568.6	57.7175		568.6	48.7195	568.6	58.1655	568.6	80.7415	568.6	73.3	568.6	72.089	568.6	33.553		568.6	69.163	568.6	62.015	568.6	61.1655	568.6	62.8105	568.6	75.3725	568.6
569.92	53.3685	569.92	62.728	568.8	67.1355	568.8	57.976	568.8	68.356	568.8	80.2475		568.8	65.071	568.8	66.0405	568.8	60.6515	568.8	73.041	568.8	63.211	568.8	57.7075		568.8	48.738	568.8	58.233	568.8	80.7305	568.8	73.372	568.8	72.1725	568.8	33.563		568.8	69.176	568.8	62.072	568.8	61.2105	568.8	62.806	568.8	75.44	568.8
570.12	53.39	570.12	62.7765	568.99	67.14	568.99	57.9815	568.99	68.376	568.99	80.257		568.99	65.05	568.99	66.0555	568.99	60.645	568.99	73.0545	568.99	63.1705	568.99	57.6875		568.99	48.7505	568.99	58.286	568.99	80.7775	568.99	73.417	568.99	72.2285	568.99	33.54		568.99	69.1865	568.99	62.1335	568.99	61.2385	568.99	62.7875	568.99	75.484	568.99
570.31	53.431	570.31	62.7985	569.19	67.147	569.19	58.0205	569.19	68.438	569.19	80.269		569.19	65.0525	569.19	66.085	569.19	60.6515	569.19	73.0435	569.19	63.1525	569.19	57.6705		569.19	48.777	569.19	58.3725	569.19	80.762	569.19	73.4775	569.19	72.2835	569.19	33.5185		569.19	69.22	569.19	62.183	569.19	61.2795	569.19	62.768	569.19	75.5035	569.19
570.51	53.4545	570.51	62.849	569.38	67.1825	569.38	58.0345	569.38	68.485	569.38	80.277		569.38	65.0325	569.38	66.114	569.38	60.6405	569.38	73.0225	569.38	63.0865	569.38	57.6515		569.38	48.814	569.38	58.422	569.38	80.7435	569.38	73.5335	569.38	72.3485	569.38	33.529		569.38	69.2445	569.38	62.233	569.38	61.309	569.38	62.743	569.38	75.5345	569.38
570.71	53.5175	570.71	62.8515	569.58	67.192	569.58	58.0615	569.58	68.5455	569.58	80.2665		569.58	65.0185	569.58	66.1375	569.58	60.636	569.58	73.028	569.58	63.0445	569.58	57.6445		569.58	48.834	569.58	58.491	569.58	80.732	569.58	73.5945	569.58	72.4385	569.58	33.5235		569.58	69.274	569.58	62.2855	569.58	61.334	569.58	62.7075	569.58	75.5195	569.58
570.9	53.571	570.9	62.8155	569.77	67.1945	569.77	58.08	569.77	68.5945	569.77	80.2875		569.77	65.01	569.77	66.1405	569.77	60.63	569.77	73.0135	569.77	62.9995	569.77	57.609		569.77	48.841	569.77	58.5415	569.77	80.7105	569.77	73.6345	569.77	72.492	569.77	33.5105		569.77	69.3015	569.77	62.3205	569.77	61.358	569.77	62.678	569.77	75.552	569.77
571.1	53.644	571.1	62.888	569.97	67.188	569.97	58.1	569.97	68.644	569.97	80.303		569.97	64.9665	569.97	66.18	569.97	60.6135	569.97	72.987	569.97	62.9695	569.97	57.5895		569.97	48.861	569.97	58.6255	569.97	80.671	569.97	73.7015	569.97	72.5735	569.97	33.507		569.97	69.338	569.97	62.367	569.97	61.385	569.97	62.639	569.97	75.5825	569.97
571.29	53.674	571.29	62.867	570.16	67.185	570.16	58.118	570.16	68.675	570.16	80.322		570.16	64.9525	570.16	66.193	570.16	60.613	570.16	72.9535	570.16	62.909	570.16	57.585		570.16	48.891	570.16	58.7155	570.16	80.6495	570.16	73.761	570.16	72.667	570.16	33.505		570.16	69.354	570.16	62.3755	570.16	61.421	570.16	62.6285	570.16	75.609	570.16
571.49	53.737	571.49	62.8995	570.36	67.2285	570.36	58.166	570.36	68.7125	570.36	80.3145		570.36	64.94	570.36	66.209	570.36	60.6025	570.36	72.9385	570.36	62.8435	570.36	57.5725		570.36	48.9165	570.36	58.7835	570.36	80.6255	570.36	73.8185	570.36	72.7035	570.36	33.4965		570.36	69.372	570.36	62.41	570.36	61.4455	570.36	62.6195	570.36	75.6225	570.36
571.68	53.792	571.68	62.92	570.55	67.2215	570.55	58.1845	570.55	68.7245	570.55	80.302		570.55	64.9175	570.55	66.22	570.55	60.569	570.55	72.9325	570.55	62.8205	570.55	57.566		570.55	48.92	570.55	58.839	570.55	80.6375	570.55	73.872	570.55	72.7885	570.55	33.4945		570.55	69.3845	570.55	62.4315	570.55	61.4695	570.55	62.594	570.55	75.6475	570.55
571.88	53.7805	571.88	62.955	570.75	67.203	570.75	58.2105	570.75	68.759	570.75	80.3265		570.75	64.8875	570.75	66.206	570.75	60.55	570.75	72.9015	570.75	62.784	570.75	57.548		570.75	48.941	570.75	58.9005	570.75	80.63	570.75	73.923	570.75	72.855	570.75	33.4905		570.75	69.391	570.75	62.4745	570.75	61.471	570.75	62.544	570.75	75.6865	570.75
572.08	53.7725	572.08	62.9175	570.94	67.1795	570.94	58.2145	570.94	68.784	570.94	80.2985		570.94	64.877	570.94	66.2155	570.94	60.527	570.94	72.8745	570.94	62.713	570.94	57.5265		570.94	48.9645	570.94	58.949	570.94	80.6475	570.94	73.943	570.94	72.9045	570.94	33.4835		570.94	69.414	570.94	62.508	570.94	61.482	570.94	62.516	570.94	75.6845	570.94
572.27	53.83	572.27	62.9385	571.14	67.176	571.14	58.244	571.14	68.8245	571.14	80.291		571.14	64.8495	571.14	66.243	571.14	60.5315	571.14	72.8415	571.14	62.67	571.14	57.512		571.14	48.997	571.14	59.0295	571.14	80.586	571.14	74.0195	571.14	72.966	571.14	33.474		571.14	69.4665	571.14	62.5345	571.14	61.5105	571.14	62.48	571.14	75.6845	571.14
572.47	53.858	572.47	62.9835	571.33	67.163	571.33	58.256	571.33	68.8475	571.33	80.2695		571.33	64.8115	571.33	66.264	571.33	60.5045	571.33	72.8015	571.33	62.6185	571.33	57.487		571.33	49.017	571.33	59.095	571.33	80.5715	571.33	74.0935	571.33	73.024	571.33	33.4655		571.33	69.4825	571.33	62.5365	571.33	61.529	571.33	62.475	571.33	75.693	571.33
572.66	53.906	572.66	63.038	571.52	67.131	571.52	58.281	571.52	68.873	571.52	80.2565		571.52	64.773	571.52	66.2715	571.52	60.4915	571.52	72.7945	571.52	62.549	571.52	57.4525		571.52	49.023	571.52	59.156	571.52	80.567	571.52	74.1435	571.52	73.09	571.52	33.455		571.52	69.4945	571.52	62.5405	571.52	61.533	571.52	62.4505	571.52	75.694	571.52
572.86	53.872	572.86	63.1005	571.72	67.1255	571.72	58.289	571.72	68.876	571.72	80.2865		571.72	64.7615	571.72	66.291	571.72	60.4595	571.72	72.784	571.72	62.501	571.72	57.416		571.72	49.059	571.72	59.2045	571.72	80.539	571.72	74.189	571.72	73.1395	571.72	33.437		571.72	69.517	571.72	62.5835	571.72	61.542	571.72	62.426	571.72	75.7135	571.72
573.05	53.852	573.05	63.1495	571.91	67.129	571.91	58.2935	571.91	68.8755	571.91	80.2685		571.91	64.7145	571.91	66.3185	571.91	60.459	571.91	72.769	571.91	62.4545	571.91	57.375		571.91	49.0855	571.91	59.298	571.91	80.555	571.91	74.242	571.91	73.175	571.91	33.429		571.91	69.5295	571.91	62.597	571.91	61.547	571.91	62.386	571.91	75.7285	571.91
573.25	53.871	573.25	63.1255	572.11	67.1035	572.11	58.3005	572.11	68.906	572.11	80.26		572.11	64.711	572.11	66.3325	572.11	60.439	572.11	72.7655	572.11	62.3925	572.11	57.3635		572.11	49.1175	572.11	59.3465	572.11	80.564	572.11	74.299	572.11	73.2355	572.11	33.409		572.11	69.525	572.11	62.6155	572.11	61.571	572.11	62.3645	572.11	75.717	572.11
573.45	53.9095	573.45	63.213	572.3	67.0835	572.3	58.321	572.3	68.923	572.3	80.2565		572.3	64.69	572.3	66.3725	572.3	60.4425	572.3	72.755	572.3	62.3555	572.3	57.3465		572.3	49.138	572.3	59.4235	572.3	80.554	572.3	74.34	572.3	73.321	572.3	33.394		572.3	69.5475	572.3	62.6575	572.3	61.5885	572.3	62.3045	572.3	75.727	572.3
573.64	53.912	573.64	63.218	572.5	67.0625	572.5	58.328	572.5	68.931	572.5	80.2525		572.5	64.672	572.5	66.39	572.5	60.428	572.5	72.7275	572.5	62.3145	572.5	57.2975		572.5	49.179	572.5	59.4885	572.5	80.547	572.5	74.398	572.5	73.3935	572.5	33.3895		572.5	69.5595	572.5	62.666	572.5	61.608	572.5	62.2835	572.5	75.7705	572.5
573.84	53.908	573.84	63.2095	572.69	67.078	572.69	58.36	572.69	68.97	572.69	80.271		572.69	64.646	572.69	66.413	572.69	60.42	572.69	72.7015	572.69	62.2445	572.69	57.2515		572.69	49.225	572.69	59.5615	572.69	80.4955	572.69	74.453	572.69	73.435	572.69	33.3785		572.69	69.587	572.69	62.694	572.69	61.6225	572.69	62.277	572.69	75.78	572.69
574.03	53.9265	574.03	63.247	572.89	67.064	572.89	58.376	572.89	68.981	572.89	80.2625		572.89	64.619	572.89	66.413	572.89	60.4115	572.89	72.711	572.89	62.18	572.89	57.2455		572.89	49.2605	572.89	59.6345	572.89	80.4905	572.89	74.497	572.89	73.496	572.89	33.361		572.89	69.599	572.89	62.712	572.89	61.632	572.89	62.2655	572.89	75.7745	572.89
574.23	53.9685	574.23	63.293	573.08	67.0355	573.08	58.391	573.08	69.02	573.08	80.2635		573.08	64.6135	573.08	66.4385	573.08	60.396	573.08	72.721	573.08	62.134	573.08	57.218		573.08	49.2835	573.08	59.7065	573.08	80.5005	573.08	74.548	573.08	73.578	573.08	33.345		573.08	69.6155	573.08	62.7405	573.08	61.6435	573.08	62.2245	573.08	75.771	573.08
574.42	54.0365	574.42	63.2835	573.27	67.0125	573.27	58.407	573.27	69.0635	573.27	80.2705		573.27	64.611	573.27	66.443	573.27	60.36	573.27	72.6995	573.27	62.0915	573.27	57.1835		573.27	49.293	573.27	59.7605	573.27	80.5055	573.27	74.5995	573.27	73.639	573.27	33.3385		573.27	69.626	573.27	62.7485	573.27	61.6685	573.27	62.222	573.27	75.802	573.27
574.62	54.0525	574.62	63.2925	573.47	67.002	573.47	58.4135	573.47	69.082	573.47	80.297		573.47	64.5805	573.47	66.4395	573.47	60.363	573.47	72.698	573.47	62.0435	573.47	57.163		573.47	49.3145	573.47	59.8445	573.47	80.4915	573.47	74.652	573.47	73.714	573.47	33.3455		573.47	69.656	573.47	62.782	573.47	61.683	573.47	62.1725	573.47	75.784	573.47
574.82	54.0665	574.82	63.286	573.66	67.006	573.66	58.425	573.66	69.1045	573.66	80.2855		573.66	64.5805	573.66	66.4475	573.66	60.342	573.66	72.675	573.66	62.022	573.66	57.1485		573.66	49.3405	573.66	59.9225	573.66	80.4835	573.66	74.6965	573.66	73.7745	573.66	33.3325		573.66	69.6845	573.66	62.792	573.66	61.7	573.66	62.144	573.66	75.7785	573.66
575.01	54.1485	575.01	63.283	573.86	67.004	573.86	58.445	573.86	69.157	573.86	80.271		573.86	64.5495	573.86	66.4455	573.86	60.3175	573.86	72.66	573.86	61.993	573.86	57.125		573.86	49.3525	573.86	60	573.86	80.5125	573.86	74.745	573.86	73.8325	573.86	33.328		573.86	69.6785	573.86	62.791	573.86	61.7275	573.86	62.098	573.86	75.75	573.86
575.21	54.1885	575.21	63.3005	574.05	67.0045	574.05	58.472	574.05	69.1955	574.05	80.273		574.05	64.545	574.05	66.4725	574.05	60.2725	574.05	72.641	574.05	61.957	574.05	57.107		574.05	49.396	574.05	60.0255	574.05	80.4905	574.05	74.791	574.05	73.9175	574.05	33.3215		574.05	69.685	574.05	62.808	574.05	61.7415	574.05	62.074	574.05	75.7595	574.05
575.4	54.2065	575.4	63.3385	574.25	66.9945	574.25	58.504	574.25	69.2335	574.25	80.2485		574.25	64.538	574.25	66.4775	574.25	60.2595	574.25	72.631	574.25	61.9165	574.25	57.062		574.25	49.42	574.25	60.0925	574.25	80.495	574.25	74.818	574.25	73.947	574.25	33.3215		574.25	69.7	574.25	62.838	574.25	61.745	574.25	62.028	574.25	75.766	574.25
575.6	54.2715	575.6	63.3385	574.44	67.0005	574.44	58.523	574.44	69.238	574.44	80.2415		574.44	64.5025	574.44	66.466	574.44	60.2425	574.44	72.6325	574.44	61.9005	574.44	57.0625		574.44	49.451	574.44	60.169	574.44	80.478	574.44	74.895	574.44	74.0075	574.44	33.3305		574.44	69.707	574.44	62.8425	574.44	61.7425	574.44	62.0235	574.44	75.7675	574.44
575.79	54.321	575.79	63.376	574.64	66.9945	574.64	58.5335	574.64	69.2805	574.64	80.244		574.64	64.4845	574.64	66.4725	574.64	60.241	574.64	72.6285	574.64	61.8905	574.64	57.06		574.64	49.4655	574.64	60.2425	574.64	80.4635	574.64	74.9465	574.64	74.0555	574.64	33.324		574.64	69.7115	574.64	62.881	574.64	61.7525	574.64	61.9895	574.64	75.7415	574.64
575.99	54.366	575.99	63.413	574.83	66.992	574.83	58.553	574.83	69.29	574.83	80.233		574.83	64.4385	574.83	66.486	574.83	60.239	574.83	72.648	574.83	61.849	574.83	57.0625		574.83	49.4645	574.83	60.3125	574.83	80.519	574.83	75.0075	574.83	74.1455	574.83	33.3205		574.83	69.7	574.83	62.916	574.83	61.77	574.83	61.9345	574.83	75.7245	574.83
576.18	54.3915	576.18	63.4395	575.02	67.022	575.02	58.562	575.02	69.3475	575.02	80.246		575.02	64.429	575.02	66.5145	575.02	60.233	575.02	72.6045	575.02	61.7975	575.02	57.0225		575.02	49.489	575.02	60.3765	575.02	80.4925	575.02	75.092	575.02	74.2065	575.02	33.3215		575.02	69.7115	575.02	62.9245	575.02	61.785	575.02	61.905	575.02	75.734	575.02
576.38	54.397	576.38	63.4685	575.22	67.0625	575.22	58.5785	575.22	69.385	575.22	80.274		575.22	64.4015	575.22	66.5125	575.22	60.2205	575.22	72.5735	575.22	61.7675	575.22	57.0085		575.22	49.513	575.22	60.423	575.22	80.45	575.22	75.1465	575.22	74.259	575.22	33.3235		575.22	69.723	575.22	62.9125	575.22	61.816	575.22	61.8935	575.22	75.729	575.22
576.57	54.3805	576.57	63.5285	575.41	67.098	575.41	58.6025	575.41	69.3815	575.41	80.281		575.41	64.3995	575.41	66.5335	575.41	60.242	575.41	72.5765	575.41	61.7425	575.41	57.001		575.41	49.5525	575.41	60.5065	575.41	80.459	575.41	75.196	575.41	74.304	575.41	33.3245		575.41	69.7275	575.41	62.9285	575.41	61.8105	575.41	61.86	575.41	75.714	575.41
576.77	54.45	576.77	63.5585	575.61	67.114	575.61	58.643	575.61	69.397	575.61	80.297		575.61	64.404	575.61	66.5735	575.61	60.2345	575.61	72.599	575.61	61.7165	575.61	56.997		575.61	49.5925	575.61	60.554	575.61	80.478	575.61	75.247	575.61	74.3705	575.61	33.331		575.61	69.7015	575.61	62.932	575.61	61.824	575.61	61.852	575.61	75.75	575.61
576.97	54.512	576.97	63.564	575.8	67.117	575.8	58.657	575.8	69.4235	575.8	80.3255		575.8	64.3855	575.8	66.567	575.8	60.2435	575.8	72.6215	575.8	61.693	575.8	56.978		575.8	49.6035	575.8	60.609	575.8	80.4905	575.8	75.3415	575.8	74.442	575.8	33.3355		575.8	69.6975	575.8	62.9695	575.8	61.8525	575.8	61.8275	575.8	75.776	575.8
577.16	54.554	577.16	63.606	575.99	67.13	575.99	58.6925	575.99	69.445	575.99	80.3365		575.99	64.3815	575.99	66.588	575.99	60.2795	575.99	72.6005	575.99	61.639	575.99	56.9755		575.99	49.619	575.99	60.6935	575.99	80.4805	575.99	75.4295	575.99	74.514	575.99	33.3575		575.99	69.7115	575.99	62.9965	575.99	61.8685	575.99	61.83	575.99	75.8105	575.99
577.36	54.6065	577.36	63.6405	576.19	67.158	576.19	58.752	576.19	69.4715	576.19	80.346		576.19	64.3775	576.19	66.5835	576.19	60.3185	576.19	72.6275	576.19	61.6205	576.19	56.9855		576.19	49.6535	576.19	60.7725	576.19	80.491	576.19	75.5045	576.19	74.5575	576.19	33.3695		576.19	69.715	576.19	63.022	576.19	61.8995	576.19	61.822	576.19	75.82	576.19
577.55	54.66	577.55	63.6665	576.38	67.192	576.38	58.7785	576.38	69.472	576.38	80.3955		576.38	64.3725	576.38	66.584	576.38	60.3445	576.38	72.622	576.38	61.612	576.38	56.984		576.38	49.6685	576.38	60.839	576.38	80.4905	576.38	75.57	576.38	74.628	576.38	33.386		576.38	69.718	576.38	63.0305	576.38	61.922	576.38	61.818	576.38	75.8375	576.38
577.75	54.6505	577.75	63.697	576.58	67.2285	576.58	58.816	576.58	69.524	576.58	80.398		576.58	64.4005	576.58	66.5955	576.58	60.3635	576.58	72.62	576.58	61.601	576.58	56.9455		576.58	49.6995	576.58	60.882	576.58	80.5115	576.58	75.614	576.58	74.657	576.58	33.397		576.58	69.7495	576.58	63.037	576.58	61.958	576.58	61.8035	576.58	75.855	576.58
577.94	54.695	577.94	63.7625	576.77	67.256	576.77	58.866	576.77	69.577	576.77	80.418		576.77	64.4135	576.77	66.621	576.77	60.378	576.77	72.6245	576.77	61.562	576.77	56.9515		576.77	49.74	576.77	60.9425	576.77	80.5425	576.77	75.6755	576.77	74.7355	576.77	33.4135		576.77	69.7945	576.77	63.039	576.77	61.987	576.77	61.8055	576.77	75.881	576.77
578.14	54.7325	578.14	63.7915	576.97	67.282	576.97	58.9075	576.97	69.63	576.97	80.4395		576.97	64.4625	576.97	66.6385	576.97	60.417	576.97	72.6225	576.97	61.564	576.97	56.948		576.97	49.7875	576.97	61.0285	576.97	80.5125	576.97	75.744	576.97	74.802	576.97	33.4495		576.97	69.814	576.97	63.069	576.97	62.028	576.97	61.8165	576.97	75.9105	576.97
578.33	54.8385	578.33	63.8345	577.16	67.3195	577.16	58.961	577.16	69.6745	577.16	80.47		577.16	64.484	577.16	66.6955	577.16	60.438	577.16	72.664	577.16	61.5865	577.16	56.975		577.16	49.8215	577.16	61.1	577.16	80.536	577.16	75.7775	577.16	74.862	577.16	33.474		577.16	69.8225	577.16	63.093	577.16	62.072	577.16	61.8385	577.16	75.935	577.16
578.53	54.9155	578.53	63.8715	577.35	67.341	577.35	59.008	577.35	69.703	577.35	80.501		577.35	64.48	577.35	66.7515	577.35	60.4885	577.35	72.707	577.35	61.585	577.35	56.9855		577.35	49.879	577.35	61.2005	577.35	80.565	577.35	75.859	577.35	74.92	577.35	33.5245		577.35	69.8305	577.35	63.1525	577.35	62.0875	577.35	61.8385	577.35	75.965	577.35
578.72	54.951	578.72	63.9165	577.55	67.3965	577.55	59.0515	577.55	69.77	577.55	80.5425		577.55	64.492	577.55	66.7645	577.55	60.518	577.55	72.7495	577.55	61.586	577.55	57.0115		577.55	49.9235	577.55	61.26	577.55	80.5975	577.55	75.9205	577.55	75.0065	577.55	33.555		577.55	69.862	577.55	63.2065	577.55	62.1215	577.55	61.8535	577.55	75.992	577.55
578.92	54.959	578.92	63.982	577.74	67.461	577.74	59.109	577.74	69.834	577.74	80.5665		577.74	64.527	577.74	66.7685	577.74	60.56	577.74	72.758	577.74	61.5915	577.74	57.0415		577.74	49.957	577.74	61.3245	577.74	80.618	577.74	75.9865	577.74	75.0725	577.74	33.573		577.74	69.8955	577.74	63.262	577.74	62.167	577.74	61.8595	577.74	76.0355	577.74
579.11	54.983	579.11	64.088	577.94	67.538	577.94	59.1885	577.94	69.8845	577.94	80.6025		577.94	64.5575	577.94	66.835	577.94	60.605	577.94	72.781	577.94	61.6145	577.94	57.0645		577.94	50.0205	577.94	61.38	577.94	80.6345	577.94	76.027	577.94	75.1145	577.94	33.6145		577.94	69.901	577.94	63.275	577.94	62.1905	577.94	61.883	577.94	76.0665	577.94
579.31	55.0305	579.31	64.1335	578.13	67.622	578.13	59.239	578.13	69.9225	578.13	80.674		578.13	64.6025	578.13	66.8745	578.13	60.6525	578.13	72.865	578.13	61.662	578.13	57.098		578.13	50.0735	578.13	61.431	578.13	80.6805	578.13	76.0685	578.13	75.1335	578.13	33.6455		578.13	69.9185	578.13	63.298	578.13	62.2225	578.13	61.9095	578.13	76.123	578.13
579.5	55.083	579.5	64.172	578.32	67.662	578.32	59.2785	578.32	69.9845	578.32	80.7095		578.32	64.6395	578.32	66.9375	578.32	60.6975	578.32	72.8945	578.32	61.7065	578.32	57.1235		578.32	50.1165	578.32	61.5115	578.32	80.7175	578.32	76.1445	578.32	75.205	578.32	33.6865		578.32	69.9475	578.32	63.336	578.32	62.268	578.32	61.9395	578.32	76.143	578.32
579.7	55.14	579.7	64.1985	578.52	67.7295	578.52	59.3075	578.52	70.0795	578.52	80.7615		578.52	64.6845	578.52	66.9755	578.52	60.7395	578.52	72.9665	578.52	61.7575	578.52	57.1695		578.52	50.1665	578.52	61.584	578.52	80.7705	578.52	76.2265	578.52	75.281	578.52	33.7355		578.52	69.9885	578.52	63.3595	578.52	62.3205	578.52	61.977	578.52	76.186	578.52
579.89	55.206	579.89	64.2515	578.71	67.787	578.71	59.357	578.71	70.121	578.71	80.8225		578.71	64.733	578.71	67.013	578.71	60.7995	578.71	73.036	578.71	61.8005	578.71	57.2295		578.71	50.211	578.71	61.653	578.71	80.807	578.71	76.292	578.71	75.341	578.71	33.785		578.71	70.0005	578.71	63.397	578.71	62.38	578.71	62.0085	578.71	76.2275	578.71
580.09	55.274	580.09	64.3055	578.91	67.873	578.91	59.419	578.91	70.159	578.91	80.906		578.91	64.7805	578.91	67.056	578.91	60.88	578.91	73.0935	578.91	61.881	578.91	57.2455		578.91	50.2435	578.91	61.7305	578.91	80.85	578.91	76.351	578.91	75.398	578.91	33.8405		578.91	70.016	578.91	63.4515	578.91	62.4265	578.91	62.0455	578.91	76.2815	578.91
580.28	55.356	580.28	64.381	579.1	67.9595	579.1	59.481	579.1	70.215	579.1	80.9415		579.1	64.8175	579.1	67.091	579.1	60.9435	579.1	73.179	579.1	61.928	579.1	57.3025		579.1	50.282	579.1	61.7675	579.1	80.9375	579.1	76.4255	579.1	75.429	579.1	33.8885		579.1	70.0345	579.1	63.47	579.1	62.48	579.1	62.076	579.1	76.338	579.1
580.48	55.4105	580.48	64.4645	579.29	68.0485	579.29	59.5435	579.29	70.2715	579.29	80.9755		579.29	64.8765	579.29	67.136	579.29	61.0395	579.29	73.243	579.29	61.977	579.29	57.3495		579.29	50.341	579.29	61.845	579.29	81.021	579.29	76.545	579.29	75.486	579.29	33.9555		579.29	70.06	579.29	63.5075	579.29	62.5215	579.29	62.122	579.29	76.3615	579.29
580.68	55.495	580.68	64.5695	579.49	68.153	579.49	59.6325	579.49	70.335	579.49	80.998		579.49	64.953	579.49	67.1745	579.49	61.114	579.49	73.3225	579.49	62.049	579.49	57.404		579.49	50.374	579.49	61.888	579.49	81.09	579.49	76.613	579.49	75.5485	579.49	33.9975		579.49	70.1085	579.49	63.509	579.49	62.5915	579.49	62.195	579.49	76.422	579.49
580.87	55.609	580.87	64.6315	579.68	68.232	579.68	59.71	579.68	70.3905	579.68	81.043		579.68	65.005	579.68	67.2525	579.68	61.211	579.68	73.382	579.68	62.1055	579.68	57.465		579.68	50.4135	579.68	61.9555	579.68	81.1325	579.68	76.7155	579.68	75.6	579.68	34.0645		579.68	70.145	579.68	63.5275	579.68	62.6735	579.68	62.252	579.68	76.4815	579.68
581.07	55.6785	581.07	64.721	579.88	68.3185	579.88	59.774	579.88	70.4555	579.88	81.134		579.88	65.0575	579.88	67.311	579.88	61.2915	579.88	73.47	579.88	62.1955	579.88	57.537		579.88	50.4615	579.88	62.0115	579.88	81.213	579.88	76.794	579.88	75.6815	579.88	34.144		579.88	70.1785	579.88	63.5495	579.88	62.729	579.88	62.305	579.88	76.509	579.88
581.26	55.7695	581.26	64.774	580.07	68.422	580.07	59.8435	580.07	70.5295	580.07	81.211		580.07	65.145	580.07	67.3985	580.07	61.395	580.07	73.5485	580.07	62.285	580.07	57.6165		580.07	50.5155	580.07	62.0955	580.07	81.288	580.07	76.8685	580.07	75.76	580.07	34.217		580.07	70.2405	580.07	63.5975	580.07	62.823	580.07	62.381	580.07	76.5685	580.07
581.46	55.8395	581.46	64.8485	580.26	68.5075	580.26	59.9205	580.26	70.6025	580.26	81.2955		580.26	65.2195	580.26	67.474	580.26	61.5175	580.26	73.6205	580.26	62.3455	580.26	57.686		580.26	50.579	580.26	62.1915	580.26	81.3695	580.26	76.9505	580.26	75.8345	580.26	34.2935		580.26	70.277	580.26	63.6645	580.26	62.9165	580.26	62.4535	580.26	76.5895	580.26
581.65	55.928	581.65	64.954	580.46	68.628	580.46	60.017	580.46	70.69	580.46	81.3775		580.46	65.3155	580.46	67.537	580.46	61.633	580.46	73.7005	580.46	62.4025	580.46	57.785		580.46	50.624	580.46	62.242	580.46	81.44	580.46	77.035	580.46	75.927	580.46	34.3695		580.46	70.3105	580.46	63.701	580.46	63	580.46	62.5115	580.46	76.6545	580.46
581.85	55.9735	581.85	65.035	580.65	68.7335	580.65	60.1325	580.65	70.739	580.65	81.4505		580.65	65.386	580.65	67.6205	580.65	61.7445	580.65	73.765	580.65	62.468	580.65	57.875		580.65	50.679	580.65	62.3005	580.65	81.512	580.65	77.1145	580.65	75.991	580.65	34.457		580.65	70.354	580.65	63.7625	580.65	63.073	580.65	62.594	580.65	76.741	580.65
582.04	56.077	582.04	65.1635	580.85	68.8505	580.85	60.246	580.85	70.849	580.85	81.547		580.85	65.4545	580.85	67.723	580.85	61.8855	580.85	73.847	580.85	62.545	580.85	57.973		580.85	50.742	580.85	62.3905	580.85	81.6135	580.85	77.208	580.85	76.0835	580.85	34.5515		580.85	70.421	580.85	63.828	580.85	63.1425	580.85	62.6835	580.85	76.804	580.85
582.24	56.157	582.24	65.272	581.04	68.9765	581.04	60.34	581.04	70.935	581.04	81.6245		581.04	65.525	581.04	67.8005	581.04	62.004	581.04	73.9425	581.04	62.6235	581.04	58.0795		581.04	50.812	581.04	62.45	581.04	81.7185	581.04	77.308	581.04	76.1485	581.04	34.622		581.04	70.439	581.04	63.8775	581.04	63.2435	581.04	62.7715	581.04	76.858	581.04
582.43	56.2775	582.43	65.4005	581.23	69.105	581.23	60.4395	581.23	71.0305	581.23	81.746		581.23	65.61	581.23	67.9015	581.23	62.1395	581.23	74.0255	581.23	62.7265	581.23	58.1895		581.23	50.89	581.23	62.5285	581.23	81.7835	581.23	77.3855	581.23	76.2505	581.23	34.706		581.23	70.513	581.23	63.9485	581.23	63.309	581.23	62.871	581.23	76.93	581.23
582.63	56.373	582.63	65.491	581.43	69.2295	581.43	60.527	581.43	71.0925	581.43	81.872		581.43	65.715	581.43	67.961	581.43	62.2425	581.43	74.134	581.43	62.8205	581.43	58.2865		581.43	50.9355	581.43	62.5695	581.43	81.8575	581.43	77.449	581.43	76.318	581.43	34.8075		581.43	70.565	581.43	63.9865	581.43	63.427	581.43	62.9535	581.43	77.007	581.43
582.82	56.446	582.82	65.57	581.62	69.3625	581.62	60.6025	581.62	71.1835	581.62	81.982		581.62	65.8125	581.62	68.074	581.62	62.3975	581.62	74.2045	581.62	62.9305	581.62	58.4025		581.62	51.014	581.62	62.6605	581.62	81.9355	581.62	77.52	581.62	76.3845	581.62	34.911		581.62	70.6125	581.62	64.046	581.62	63.5165	581.62	63.0345	581.62	77.086	581.62
583.02	56.523	583.02	65.6725	581.81	69.499	581.81	60.7095	581.81	71.291	581.81	82.086		581.81	65.9165	581.81	68.1595	581.81	62.5025	581.81	74.3165	581.81	63.0255	581.81	58.5005		581.81	51.09	581.81	62.7245	581.81	82.0425	581.81	77.5915	581.81	76.4865	581.81	35.018		581.81	70.6135	581.81	64.1175	581.81	63.6055	581.81	63.136	581.81	77.1535	581.81
583.21	56.6135	583.21	65.7465	582.01	69.628	582.01	60.8275	582.01	71.3835	582.01	82.1645		582.01	66.0345	582.01	68.263	582.01	62.6465	582.01	74.443	582.01	63.1415	582.01	58.6025		582.01	51.1685	582.01	62.808	582.01	82.147	582.01	77.694	582.01	76.5295	582.01	35.112		582.01	70.664	582.01	64.139	582.01	63.6725	582.01	63.258	582.01	77.2365	582.01
583.41	56.733	583.41	65.853	582.2	69.7505	582.2	60.9215	582.2	71.469	582.2	82.2875		582.2	66.1445	582.2	68.3155	582.2	62.801	582.2	74.5775	582.2	63.262	582.2	58.719		582.2	51.2325	582.2	62.874	582.2	82.284	582.2	77.778	582.2	76.598	582.2	35.2275		582.2	70.7105	582.2	64.187	582.2	63.751	582.2	63.355	582.2	77.3195	582.2
583.6	56.8385	583.6	65.9575	582.4	69.9005	582.4	61.023	582.4	71.5695	582.4	82.3515		582.4	66.268	582.4	68.3875	582.4	62.9235	582.4	74.6905	582.4	63.4215	582.4	58.8285		582.4	51.297	582.4	62.907	582.4	82.379	582.4	77.868	582.4	76.675	582.4	35.336		582.4	70.7635	582.4	64.2175	582.4	63.8385	582.4	63.454	582.4	77.436	582.4
583.8	56.9285	583.8	66.033	582.59	70.082	582.59	61.136	582.59	71.6625	582.59	82.487		582.59	66.3805	582.59	68.4865	582.59	63.0665	582.59	74.8	582.59	63.5775	582.59	58.9455		582.59	51.3935	582.59	62.9655	582.59	82.4905	582.59	77.9695	582.59	76.7155	582.59	35.4565		582.59	70.832	582.59	64.253	582.59	63.9425	582.59	63.56	582.59	77.52	582.59
583.99	57.0525	583.99	66.21	582.78	70.2575	582.78	61.2435	582.78	71.74	582.78	82.594		582.78	66.5085	582.78	68.5875	582.78	63.23	582.78	74.939	582.78	63.7125	582.78	59.0695		582.78	51.4595	582.78	63.043	582.78	82.6265	582.78	78.072	582.78	76.7795	582.78	35.558		582.78	70.8915	582.78	64.2965	582.78	64.0525	582.78	63.6515	582.78	77.578	582.78
584.18	57.1235	584.18	66.2885	582.98	70.438	582.98	61.3485	582.98	71.816	582.98	82.6885		582.98	66.6475	582.98	68.684	582.98	63.3665	582.98	75.0755	582.98	63.868	582.98	59.2015		582.98	51.5475	582.98	63.1	582.98	82.7475	582.98	78.181	582.98	76.85	582.98	35.658		582.98	70.926	582.98	64.34	582.98	64.1455	582.98	63.7735	582.98	77.6535	582.98
584.38	57.2135	584.38	66.409	583.17	70.589	583.17	61.459	583.17	71.9245	583.17	82.788		583.17	66.793	583.17	68.799	583.17	63.541	583.17	75.247	583.17	64.017	583.17	59.362		583.17	51.626	583.17	63.1855	583.17	82.8775	583.17	78.2995	583.17	76.9245	583.17	35.7965		583.17	70.9985	583.17	64.3955	583.17	64.2455	583.17	63.8625	583.17	77.739	583.17
584.57	57.2485	584.57	66.475	583.36	70.7625	583.36	61.5705	583.36	72.017	583.36	82.88		583.36	66.946	583.36	68.8895	583.36	63.683	583.36	75.369	583.36	64.157	583.36	59.498		583.36	51.6945	583.36	63.249	583.36	83.008	583.36	78.3835	583.36	76.9875	583.36	35.9145		583.36	71.0255	583.36	64.4175	583.36	64.387	583.36	63.968	583.36	77.8165	583.36
584.77	57.2985	584.77	66.527	583.56	70.934	583.56	61.6935	583.56	72.1345	583.56	83.001		583.56	67.051	583.56	69.017	583.56	63.861	583.56	75.4925	583.56	64.295	583.56	59.6495		583.56	51.7905	583.56	63.32	583.56	83.1485	583.56	78.4735	583.56	77.0865	583.56	36.027		583.56	71.0835	583.56	64.486	583.56	64.4925	583.56	64.069	583.56	77.914	583.56
584.96	57.3945	584.96	66.6235	583.75	71.114	583.75	61.8405	583.75	72.232	583.75	83.14		583.75	67.1915	583.75	69.1205	583.75	64.016	583.75	75.636	583.75	64.441	583.75	59.779		583.75	51.8755	583.75	63.3895	583.75	83.2675	583.75	78.605	583.75	77.1535	583.75	36.161		583.75	71.1185	583.75	64.548	583.75	64.589	583.75	64.1785	583.75	77.9805	583.75
585.16	57.4875	585.16	66.703	583.95	71.2995	583.95	61.96	583.95	72.32	583.95	83.268		583.95	67.3225	583.95	69.2035	583.95	64.2075	583.95	75.7765	583.95	64.627	583.95	59.938		583.95	51.944	583.95	63.4505	583.95	83.3795	583.95	78.713	583.95	77.2115	583.95	36.2815		583.95	71.2145	583.95	64.5825	583.95	64.683	583.95	64.2885	583.95	78.0775	583.95
585.35	57.584	585.35	66.7995	584.14	71.482	584.14	62.0705	584.14	72.402	584.14	83.404		584.14	67.458	584.14	69.316	584.14	64.403	584.14	75.9095	584.14	64.7845	584.14	60.0895		584.14	52.0295	584.14	63.5265	584.14	83.499	584.14	78.803	584.14	77.285	584.14	36.4205		584.14	71.2815	584.14	64.6855	584.14	64.842	584.14	64.3895	584.14	78.174	584.14
585.55	57.6285	585.55	66.8825	584.33	71.685	584.33	62.236	584.33	72.508	584.33	83.5035		584.33	67.573	584.33	69.4215	584.33	64.549	584.33	76.0535	584.33	64.948	584.33	60.2395		584.33	52.1295	584.33	63.5785	584.33	83.6035	584.33	78.933	584.33	77.359	584.33	36.538		584.33	71.333	584.33	64.7555	584.33	64.9515	584.33	64.496	584.33	78.264	584.33
585.74	57.6925	585.74	66.979	584.53	71.8745	584.53	62.3785	584.53	72.6025	584.53	83.627		584.53	67.711	584.53	69.5405	584.53	64.746	584.53	76.2125	584.53	65.09	584.53	60.4055		584.53	52.2055	584.53	63.6625	584.53	83.7485	584.53	79.0645	584.53	77.456	584.53	36.6615		584.53	71.3765	584.53	64.8155	584.53	65.0505	584.53	64.621	584.53	78.3265	584.53
585.94	57.7755	585.94	67.1415	584.72	72.0525	584.72	62.481	584.72	72.6825	584.72	83.729		584.72	67.853	584.72	69.6435	584.72	64.9395	584.72	76.3895	584.72	65.2545	584.72	60.547		584.72	52.282	584.72	63.751	584.72	83.9015	584.72	79.1745	584.72	77.5485	584.72	36.782		584.72	71.428	584.72	64.915	584.72	65.1215	584.72	64.7335	584.72	78.3995	584.72
586.13	57.8255	586.13	67.1665	584.91	72.24	584.91	62.621	584.91	72.7975	584.91	83.8775		584.91	67.99	584.91	69.7475	584.91	65.1395	584.91	76.555	584.91	65.4335	584.91	60.6995		584.91	52.388	584.91	63.8165	584.91	84.018	584.91	79.293	584.91	77.626	584.91	36.9235		584.91	71.4745	584.91	64.989	584.91	65.2435	584.91	64.8695	584.91	78.517	584.91
586.33	57.9295	586.33	67.2935	585.11	72.418	585.11	62.726	585.11	72.91	585.11	84.0125		585.11	68.131	585.11	69.8485	585.11	65.3385	585.11	76.7255	585.11	65.5875	585.11	60.8375		585.11	52.465	585.11	63.8855	585.11	84.176	585.11	79.4025	585.11	77.699	585.11	37.0695		585.11	71.529	585.11	65.0445	585.11	65.361	585.11	64.9705	585.11	78.6285	585.11
586.52	58.0395	586.52	67.3805	585.3	72.6085	585.3	62.8625	585.3	72.9895	585.3	84.1635		585.3	68.2565	585.3	69.955	585.3	65.4965	585.3	76.877	585.3	65.752	585.3	60.9775		585.3	52.561	585.3	63.929	585.3	84.318	585.3	79.532	585.3	77.782	585.3	37.214		585.3	71.589	585.3	65.0945	585.3	65.484	585.3	65.1015	585.3	78.7205	585.3
586.72	58.1355	586.72	67.5215	585.49	72.796	585.49	62.975	585.49	73.0775	585.49	84.311		585.49	68.3725	585.49	70.0875	585.49	65.708	585.49	77.0495	585.49	65.9545	585.49	61.1165		585.49	52.668	585.49	64.0105	585.49	84.4625	585.49	79.6655	585.49	77.849	585.49	37.358		585.49	71.669	585.49	65.18	585.49	65.574	585.49	65.242	585.49	78.818	585.49
586.91	58.2615	586.91	67.6825	585.69	72.977	585.69	63.1055	585.69	73.15	585.69	84.43		585.69	68.5285	585.69	70.1855	585.69	65.93	585.69	77.204	585.69	66.1665	585.69	61.269		585.69	52.739	585.69	64.093	585.69	84.5665	585.69	79.8205	585.69	77.9005	585.69	37.491		585.69	71.7105	585.69	65.2375	585.69	65.673	585.69	65.366	585.69	78.9175	585.69
587.11	58.309	587.11	67.781	585.88	73.1725	585.88	63.2215	585.88	73.262	585.88	84.569		585.88	68.685	585.88	70.2805	585.88	66.1295	585.88	77.375	585.88	66.3605	585.88	61.445		585.88	52.8275	585.88	64.1535	585.88	84.737	585.88	79.912	585.88	78.006	585.88	37.6115		585.88	71.7765	585.88	65.2985	585.88	65.792	585.88	65.5115	585.88	79.033	585.88
587.3	58.4125	587.3	67.98	586.07	73.363	586.07	63.349	586.07	73.354	586.07	84.7055		586.07	68.8435	586.07	70.4025	586.07	66.345	586.07	77.572	586.07	66.549	586.07	61.602		586.07	52.9275	586.07	64.2575	586.07	84.9215	586.07	80.039	586.07	78.086	586.07	37.76		586.07	71.8075	586.07	65.364	586.07	65.9365	586.07	65.645	586.07	79.139	586.07
587.49	58.542	587.49	68.1105	586.27	73.561	586.27	63.47	586.27	73.4725	586.27	84.8165		586.27	68.9835	586.27	70.5275	586.27	66.5435	586.27	77.727	586.27	66.724	586.27	61.756		586.27	53.026	586.27	64.3355	586.27	85.065	586.27	80.179	586.27	78.1815	586.27	37.905		586.27	71.8775	586.27	65.4135	586.27	66.0445	586.27	65.7795	586.27	79.256	586.27
587.69	58.663	587.69	68.2285	586.46	73.7425	586.46	63.57	586.46	73.5675	586.46	84.95		586.46	69.16	586.46	70.6845	586.46	66.791	586.46	77.877	586.46	66.908	586.46	61.924		586.46	53.118	586.46	64.4335	586.46	85.225	586.46	80.305	586.46	78.2625	586.46	38.048		586.46	71.9505	586.46	65.4745	586.46	66.175	586.46	65.9285	586.46	79.349	586.46
587.88	58.7885	587.88	68.397	586.65	73.913	586.65	63.7015	586.65	73.692	586.65	85.109		586.65	69.2945	586.65	70.815	586.65	66.9725	586.65	78.0355	586.65	67.0835	586.65	62.0975		586.65	53.2235	586.65	64.5105	586.65	85.3685	586.65	80.419	586.65	78.362	586.65	38.1975		586.65	72.034	586.65	65.5275	586.65	66.2905	586.65	66.0525	586.65	79.467	586.65
588.08	58.8715	588.08	68.5005	586.85	74.095	586.85	63.8315	586.85	73.789	586.85	85.2415		586.85	69.4365	586.85	70.9285	586.85	67.1825	586.85	78.2245	586.85	67.266	586.85	62.267		586.85	53.3145	586.85	64.592	586.85	85.5395	586.85	80.522	586.85	78.4535	586.85	38.3675		586.85	72.11	586.85	65.5695	586.85	66.4485	586.85	66.2065	586.85	79.602	586.85
588.27	58.998	588.27	68.6655	587.04	74.271	587.04	63.954	587.04	73.9285	587.04	85.3825		587.04	69.6035	587.04	71.0715	587.04	67.392	587.04	78.3955	587.04	67.4915	587.04	62.441		587.04	53.4085	587.04	64.694	587.04	85.7	587.04	80.6475	587.04	78.582	587.04	38.5235		587.04	72.164	587.04	65.6305	587.04	66.561	587.04	66.342	587.04	79.6885	587.04
588.47	59.1035	588.47	68.7605	587.23	74.462	587.23	64.0915	587.23	74.037	587.23	85.512		587.23	69.7765	587.23	71.231	587.23	67.613	587.23	78.549	587.23	67.688	587.23	62.612		587.23	53.537	587.23	64.808	587.23	85.8255	587.23	80.7895	587.23	78.668	587.23	38.667		587.23	72.2245	587.23	65.7215	587.23	66.7065	587.23	66.497	587.23	79.7905	587.23
588.66	59.21	588.66	68.836	587.43	74.663	587.43	64.225	587.43	74.161	587.43	85.6725		587.43	69.925	587.43	71.3785	587.43	67.841	587.43	78.6895	587.43	67.897	587.43	62.773		587.43	53.6505	587.43	64.932	587.43	85.9515	587.43	80.894	587.43	78.7715	587.43	38.7905		587.43	72.2865	587.43	65.793	587.43	66.8125	587.43	66.6585	587.43	79.9045	587.43
588.86	59.342	588.86	68.9655	587.62	74.835	587.62	64.373	587.62	74.2895	587.62	85.8205		587.62	70.0965	587.62	71.52	587.62	68.0465	587.62	78.86	587.62	68.0905	587.62	62.9625		587.62	53.7645	587.62	65.0275	587.62	86.117	587.62	81.017	587.62	78.906	587.62	38.9525		587.62	72.3535	587.62	65.844	587.62	66.967	587.62	66.8205	587.62	80.022	587.62
589.05	59.447	589.05	69.041	587.81	75.051	587.81	64.5095	587.81	74.451	587.81	85.949		587.81	70.2685	587.81	71.65	587.81	68.2325	587.81	79.034	587.81	68.274	587.81	63.138		587.81	53.883	587.81	65.1285	587.81	86.288	587.81	81.112	587.81	79.0455	587.81	39.1085		587.81	72.4425	587.81	65.9195	587.81	67.112	587.81	66.982	587.81	80.1135	587.81
589.25	59.6225	589.25	69.158	588.01	75.2555	588.01	64.652	588.01	74.552	588.01	86.1005		588.01	70.431	588.01	71.7985	588.01	68.4555	588.01	79.232	588.01	68.4445	588.01	63.296		588.01	53.991	588.01	65.244	588.01	86.439	588.01	81.2795	588.01	79.1265	588.01	39.257		588.01	72.5225	588.01	65.9945	588.01	67.2475	588.01	67.112	588.01	80.2105	588.01
589.44	59.7025	589.44	69.2325	588.2	75.434	588.2	64.801	588.2	74.68	588.2	86.2415		588.2	70.613	588.2	71.9285	588.2	68.658	588.2	79.388	588.2	68.6235	588.2	63.4575		588.2	54.095	588.2	65.3455	588.2	86.5745	588.2	81.4185	588.2	79.25	588.2	39.4265		588.2	72.6035	588.2	66.071	588.2	67.3775	588.2	67.2785	588.2	80.2825	588.2
589.63	59.778	589.63	69.3615	588.39	75.651	588.39	64.9385	588.39	74.811	588.39	86.4335		588.39	70.785	588.39	72.0575	588.39	68.8805	588.39	79.5585	588.39	68.8225	588.39	63.6585		588.39	54.186	588.39	65.4715	588.39	86.749	588.39	81.586	588.39	79.369	588.39	39.5775		588.39	72.6465	588.39	66.131	588.39	67.499	588.39	67.432	588.39	80.3775	588.39
589.83	59.912	589.83	69.49	588.59	75.8805	588.59	65.0805	588.59	74.9355	588.59	86.592		588.59	70.928	588.59	72.1845	588.59	69.0885	588.59	79.741	588.59	69.0025	588.59	63.8245		588.59	54.303	588.59	65.5975	588.59	86.901	588.59	81.7325	588.59	79.473	588.59	39.7395		588.59	72.701	588.59	66.181	588.59	67.629	588.59	67.575	588.59	80.481	588.59
590.02	60.01	590.02	69.615	588.78	76.118	588.78	65.217	588.78	75.041	588.78	86.7455		588.78	71.0895	588.78	72.32	588.78	69.3235	588.78	79.919	588.78	69.187	588.78	64.011		588.78	54.417	588.78	65.7305	588.78	87.049	588.78	81.886	588.78	79.588	588.78	39.908		588.78	72.749	588.78	66.2765	588.78	67.744	588.78	67.7475	588.78	80.6005	588.78
590.22	60.1545	590.22	69.759	588.97	76.333	588.97	65.358	588.97	75.192	588.97	86.9115		588.97	71.2505	588.97	72.457	588.97	69.5325	588.97	80.0595	588.97	69.3725	588.97	64.1665		588.97	54.521	588.97	65.868	588.97	87.181	588.97	82.062	588.97	79.7065	588.97	40.063		588.97	72.802	588.97	66.341	588.97	67.826	588.97	67.8975	588.97	80.694	588.97
590.41	60.2985	590.41	69.903	589.17	76.5465	589.17	65.504	589.17	75.3065	589.17	87.05		589.17	71.4135	589.17	72.6065	589.17	69.738	589.17	80.2305	589.17	69.5185	589.17	64.322		589.17	54.659	589.17	65.984	589.17	87.3445	589.17	82.206	589.17	79.798	589.17	40.2025		589.17	72.861	589.17	66.3835	589.17	67.9665	589.17	68.0675	589.17	80.818	589.17
590.61	60.4485	590.61	70.064	589.36	76.745	589.36	65.675	589.36	75.433	589.36	87.22		589.36	71.556	589.36	72.715	589.36	69.955	589.36	80.415	589.36	69.6925	589.36	64.4965		589.36	54.748	589.36	66.1	589.36	87.524	589.36	82.349	589.36	79.91	589.36	40.359		589.36	72.909	589.36	66.4545	589.36	68.096	589.36	68.2045	589.36	80.93	589.36
590.8	60.5645	590.8	70.209	589.55	76.948	589.55	65.811	589.55	75.557	589.55	87.329		589.55	71.748	589.55	72.8275	589.55	70.2055	589.55	80.6005	589.55	69.8585	589.55	64.669		589.55	54.8405	589.55	66.229	589.55	87.6885	589.55	82.4835	589.55	80.0255	589.55	40.5385		589.55	72.9765	589.55	66.5185	589.55	68.2	589.55	68.32	589.55	81.042	589.55
591	60.679	591	70.2925	589.75	77.168	589.75	65.959	589.75	75.691	589.75	87.4715		589.75	71.9035	589.75	72.946	589.75	70.4225	589.75	80.7695	589.75	70.0145	589.75	64.824		589.75	54.9405	589.75	66.358	589.75	87.8285	589.75	82.651	589.75	80.1335	589.75	40.7045		589.75	73.0255	589.75	66.585	589.75	68.3055	589.75	68.47	589.75	81.13	589.75
591.19	60.7875	591.19	70.417	589.94	77.363	589.94	66.096	589.94	75.7885	589.94	87.652		589.94	72.061	589.94	73.0825	589.94	70.6495	589.94	80.9395	589.94	70.2075	589.94	64.978		589.94	55.0665	589.94	66.4945	589.94	87.991	589.94	82.8225	589.94	80.2365	589.94	40.863		589.94	73.0455	589.94	66.641	589.94	68.423	589.94	68.608	589.94	81.248	589.94
591.38	60.883	591.38	70.562	590.13	77.53	590.13	66.2395	590.13	75.929	590.13	87.818		590.13	72.2075	590.13	73.231	590.13	70.8625	590.13	81.107	590.13	70.399	590.13	65.137		590.13	55.193	590.13	66.6345	590.13	88.183	590.13	82.9865	590.13	80.379	590.13	41.047		590.13	73.0805	590.13	66.7225	590.13	68.55	590.13	68.769	590.13	81.3575	590.13
591.58	61.0055	591.58	70.645	590.33	77.744	590.33	66.382	590.33	76.049	590.33	87.98		590.33	72.3515	590.33	73.3875	590.33	71.0775	590.33	81.261	590.33	70.5775	590.33	65.302		590.33	55.3335	590.33	66.7675	590.33	88.354	590.33	83.137	590.33	80.483	590.33	41.189		590.33	73.143	590.33	66.7785	590.33	68.657	590.33	68.891	590.33	81.4835	590.33
591.77	61.1635	591.77	70.8025	590.52	77.937	590.52	66.54	590.52	76.1715	590.52	88.1255		590.52	72.4955	590.52	73.5035	590.52	71.301	590.52	81.4305	590.52	70.732	590.52	65.44		590.52	55.458	590.52	66.906	590.52	88.524	590.52	83.2795	590.52	80.6225	590.52	41.3615		590.52	73.204	590.52	66.8555	590.52	68.779	590.52	69.045	590.52	81.5785	590.52
591.97	61.251	591.97	70.9145	590.71	78.126	590.71	66.6835	590.71	76.2905	590.71	88.275		590.71	72.67	590.71	73.626	590.71	71.544	590.71	81.601	590.71	70.9025	590.71	65.602		590.71	55.571	590.71	67.0665	590.71	88.6895	590.71	83.429	590.71	80.7575	590.71	41.5225		590.71	73.2495	590.71	66.9405	590.71	68.8905	590.71	69.1905	590.71	81.702	590.71
592.16	61.4	592.16	71.0465	590.91	78.295	590.91	66.8385	590.91	76.4155	590.91	88.422		590.91	72.8385	590.91	73.7525	590.91	71.7615	590.91	81.7345	590.91	71.093	590.91	65.754		590.91	55.6875	590.91	67.224	590.91	88.832	590.91	83.6035	590.91	80.891	590.91	41.666		590.91	73.3355	590.91	66.9855	590.91	69.0625	590.91	69.3345	590.91	81.778	590.91
592.35	61.4815	592.35	71.1825	591.1	78.495	591.1	66.9975	591.1	76.551	591.1	88.5795		591.1	72.985	591.1	73.9075	591.1	71.98	591.1	81.929	591.1	71.2615	591.1	65.9265		591.1	55.8295	591.1	67.365	591.1	89.0045	591.1	83.7455	591.1	81.003	591.1	41.8125		591.1	73.3735	591.1	67.0655	591.1	69.219	591.1	69.4875	591.1	81.8865	591.1
592.55	61.5785	592.55	71.2785	591.29	78.675	591.29	67.107	591.29	76.678	591.29	88.73		591.29	73.145	591.29	74.0155	591.29	72.2135	591.29	82.0805	591.29	71.444	591.29	66.0865		591.29	55.931	591.29	67.542	591.29	89.1495	591.29	83.9275	591.29	81.146	591.29	41.9825		591.29	73.4515	591.29	67.1495	591.29	69.327	591.29	69.629	591.29	81.971	591.29
592.74	61.694	592.74	71.3935	591.48	78.861	591.48	67.2335	591.48	76.8255	591.48	88.8695		591.48	73.3105	591.48	74.1605	591.48	72.4275	591.48	82.2295	591.48	71.642	591.48	66.229		591.48	56.07	591.48	67.6985	591.48	89.2805	591.48	84.079	591.48	81.3035	591.48	42.1715		591.48	73.508	591.48	67.212	591.48	69.4505	591.48	69.781	591.48	82.0735	591.48
592.94	61.7775	592.94	71.5635	591.68	79.0665	591.68	67.3635	591.68	76.9695	591.68	89.026		591.68	73.467	591.68	74.291	591.68	72.6255	591.68	82.381	591.68	71.8085	591.68	66.385		591.68	56.211	591.68	67.841	591.68	89.432	591.68	84.2745	591.68	81.456	591.68	42.3445		591.68	73.5635	591.68	67.2825	591.68	69.59	591.68	69.9365	591.68	82.167	591.68
593.13	61.8985	593.13	71.7405	591.87	79.2615	591.87	67.4985	591.87	77.1195	591.87	89.1845		591.87	73.6245	591.87	74.4155	591.87	72.8605	591.87	82.537	591.87	71.984	591.87	66.539		591.87	56.3305	591.87	68.034	591.87	89.5835	591.87	84.4345	591.87	81.5825	591.87	42.5005		591.87	73.618	591.87	67.3945	591.87	69.7055	591.87	70.059	591.87	82.259	591.87
593.33	62.0395	593.33	71.906	592.06	79.4315	592.06	67.65	592.06	77.276	592.06	89.2895		592.06	73.8025	592.06	74.5585	592.06	73.0545	592.06	82.6825	592.06	72.126	592.06	66.685		592.06	56.454	592.06	68.2005	592.06	89.705	592.06	84.6305	592.06	81.7105	592.06	42.658		592.06	73.7035	592.06	67.47	592.06	69.8105	592.06	70.205	592.06	82.3515	592.06
593.52	62.149	593.52	72.0725	592.26	79.653	592.26	67.792	592.26	77.4035	592.26	89.429		592.26	73.9605	592.26	74.688	592.26	73.289	592.26	82.8115	592.26	72.293	592.26	66.8605		592.26	56.586	592.26	68.384	592.26	89.8235	592.26	84.8135	592.26	81.8515	592.26	42.816		592.26	73.7735	592.26	67.515	592.26	69.9215	592.26	70.3565	592.26	82.4645	592.26
593.71	62.2735	593.71	72.268	592.45	79.8575	592.45	67.9265	592.45	77.57	592.45	89.583		592.45	74.0975	592.45	74.837	592.45	73.5175	592.45	82.9815	592.45	72.4675	592.45	67.014		592.45	56.71	592.45	68.562	592.45	89.967	592.45	85.0055	592.45	82.0145	592.45	42.981		592.45	73.823	592.45	67.59	592.45	70.053	592.45	70.513	592.45	82.5655	592.45
593.91	62.378	593.91	72.3595	592.64	80.051	592.64	68.055	592.64	77.7315	592.64	89.7025		592.64	74.259	592.64	75.008	592.64	73.7195	592.64	83.1445	592.64	72.629	592.64	67.156		592.64	56.8615	592.64	68.7235	592.64	90.094	592.64	85.1835	592.64	82.135	592.64	43.131		592.64	73.879	592.64	67.639	592.64	70.172	592.64	70.643	592.64	82.6815	592.64
594.1	62.466	594.1	72.509	592.84	80.2395	592.84	68.198	592.84	77.87	592.84	89.8195		592.84	74.412	592.84	75.167	592.84	73.9055	592.84	83.2775	592.84	72.808	592.84	67.3185		592.84	56.9925	592.84	68.8865	592.84	90.205	592.84	85.383	592.84	82.3015	592.84	43.3105		592.84	73.946	592.84	67.7155	592.84	70.3115	592.84	70.794	592.84	82.77	592.84
594.3	62.6055	594.3	72.6	593.03	80.4435	593.03	68.335	593.03	78.0235	593.03	89.9745		593.03	74.5685	593.03	75.329	593.03	74.1265	593.03	83.443	593.03	72.97	593.03	67.4595		593.03	57.1395	593.03	69.059	593.03	90.354	593.03	85.5565	593.03	82.455	593.03	43.475		593.03	73.985	593.03	67.808	593.03	70.3975	593.03	70.935	593.03	82.874	593.03
594.49	62.7585	594.49	72.6745	593.22	80.606	593.22	68.481	593.22	78.1445	593.22	90.1135		593.22	74.724	593.22	75.442	593.22	74.3475	593.22	83.577	593.22	73.146	593.22	67.605		593.22	57.2615	593.22	69.234	593.22	90.501	593.22	85.763	593.22	82.627	593.22	43.655		593.22	74.0435	593.22	67.8665	593.22	70.5105	593.22	71.0565	593.22	82.991	593.22
594.68	62.8795	594.68	72.7995	593.41	80.8025	593.41	68.661	593.41	78.2535	593.41	90.248		593.41	74.87	593.41	75.5965	593.41	74.574	593.41	83.7075	593.41	73.2785	593.41	67.7565		593.41	57.407	593.41	69.4125	593.41	90.6275	593.41	85.9265	593.41	82.7765	593.41	43.831		593.41	74.089	593.41	67.939	593.41	70.638	593.41	71.1855	593.41	83.1085	593.41
594.88	62.9845	594.88	72.9165	593.61	80.99	593.61	68.8075	593.61	78.3675	593.61	90.404		593.61	75.0075	593.61	75.717	593.61	74.7995	593.61	83.858	593.61	73.4045	593.61	67.91		593.61	57.5345	593.61	69.597	593.61	90.7685	593.61	86.1175	593.61	82.9265	593.61	43.9715		593.61	74.151	593.61	68.0035	593.61	70.738	593.61	71.3325	593.61	83.217	593.61
595.07	63.1495	595.07	73.005	593.8	81.1675	593.8	68.961	593.8	78.478	593.8	90.532		593.8	75.165	593.8	75.853	593.8	74.992	593.8	84.015	593.8	73.5475	593.8	68.049		593.8	57.653	593.8	69.771	593.8	90.924	593.8	86.2695	593.8	83.0645	593.8	44.129		593.8	74.202	593.8	68.083	593.8	70.8725	593.8	71.479	593.8	83.3195	593.8
595.27	63.2835	595.27	73.132	593.99	81.359	593.99	69.1215	593.99	78.6035	593.99	90.679		593.99	75.3055	593.99	76.0125	593.99	75.2065	593.99	84.1655	593.99	73.684	593.99	68.201		593.99	57.8165	593.99	69.941	593.99	91.062	593.99	86.47	593.99	83.25	593.99	44.291		593.99	74.2495	593.99	68.1275	593.99	71.0055	593.99	71.6245	593.99	83.455	593.99
595.46	63.3805	595.46	73.263	594.19	81.563	594.19	69.253	594.19	78.739	594.19	90.8365		594.19	75.402	594.19	76.163	594.19	75.4505	594.19	84.3555	594.19	73.841	594.19	68.3585		594.19	57.964	594.19	70.144	594.19	91.26	594.19	86.6365	594.19	83.441	594.19	44.465		594.19	74.3045	594.19	68.202	594.19	71.133	594.19	71.783	594.19	83.5705	594.19
595.65	63.4905	595.65	73.3735	594.38	81.756	594.38	69.399	594.38	78.8865	594.38	90.9505		594.38	75.558	594.38	76.2935	594.38	75.663	594.38	84.517	594.38	73.984	594.38	68.4955		594.38	58.112	594.38	70.317	594.38	91.391	594.38	86.8135	594.38	83.597	594.38	44.615		594.38	74.371	594.38	68.2865	594.38	71.2585	594.38	71.8995	594.38	83.668	594.38
595.85	63.631	595.85	73.5225	594.57	81.9345	594.57	69.5525	594.57	79.002	594.57	91.079		594.57	75.726	594.57	76.4315	594.57	75.8625	594.57	84.6475	594.57	74.1235	594.57	68.6315		594.57	58.2515	594.57	70.518	594.57	91.5125	594.57	87.01	594.57	83.7605	594.57	44.789		594.57	74.4175	594.57	68.351	594.57	71.379	594.57	72.0435	594.57	83.813	594.57
596.04	63.78	596.04	73.6195	594.76	82.0755	594.76	69.703	594.76	79.1345	594.76	91.2455		594.76	75.879	594.76	76.537	594.76	76.0915	594.76	84.783	594.76	74.275	594.76	68.7845		594.76	58.374	594.76	70.7295	594.76	91.6535	594.76	87.195	594.76	83.9445	594.76	44.9405		594.76	74.485	594.76	68.425	594.76	71.512	594.76	72.18	594.76	83.9085	594.76
596.24	63.979	596.24	73.706	594.96	82.2415	594.96	69.8635	594.96	79.2985	594.96	91.4165		594.96	76.0155	594.96	76.6565	594.96	76.2985	594.96	84.9645	594.96	74.4165	594.96	68.916		594.96	58.5225	594.96	70.9275	594.96	91.846	594.96	87.385	594.96	84.138	594.96	45.105		594.96	74.555	594.96	68.478	594.96	71.632	594.96	72.3055	594.96	84.035	594.96
596.43	64.064	596.43	73.8615	595.15	82.4065	595.15	70.033	595.15	79.4325	595.15	91.52		595.15	76.163	595.15	76.767	595.15	76.5255	595.15	85.165	595.15	74.543	595.15	69.0535		595.15	58.6585	595.15	71.1545	595.15	92.0275	595.15	87.583	595.15	84.3025	595.15	45.2915		595.15	74.5775	595.15	68.5295	595.15	71.758	595.15	72.43	595.15	84.146	595.15
596.62	64.184	596.62	74.018	595.34	82.6275	595.34	70.1785	595.34	79.593	595.34	91.665		595.34	76.326	595.34	76.925	595.34	76.7275	595.34	85.3185	595.34	74.6605	595.34	69.1945		595.34	58.8025	595.34	71.3495	595.34	92.154	595.34	87.7765	595.34	84.477	595.34	45.4545		595.34	74.6295	595.34	68.593	595.34	71.898	595.34	72.5675	595.34	84.2625	595.34
596.82	64.297	596.82	74.1925	595.53	82.822	595.53	70.3245	595.53	79.753	595.53	91.8215		595.53	76.4775	595.53	77.072	595.53	76.924	595.53	85.5155	595.53	74.8165	595.53	69.3115		595.53	58.9495	595.53	71.55	595.53	92.343	595.53	87.971	595.53	84.6275	595.53	45.615		595.53	74.6915	595.53	68.6585	595.53	72.0215	595.53	72.694	595.53	84.3385	595.53
597.01	64.422	597.01	74.308	595.73	83.019	595.73	70.492	595.73	79.893	595.73	91.9485		595.73	76.632	595.73	77.2325	595.73	77.115	595.73	85.687	595.73	74.97	595.73	69.4395		595.73	59.106	595.73	71.747	595.73	92.4875	595.73	88.1815	595.73	84.811	595.73	45.7965		595.73	74.719	595.73	68.7225	595.73	72.1645	595.73	72.8225	595.73	84.4425	595.73
597.21	64.5205	597.21	74.4335	595.92	83.211	595.92	70.6535	595.92	80.0585	595.92	92.1215		595.92	76.754	595.92	77.388	595.92	77.3605	595.92	85.8315	595.92	75.1125	595.92	69.581		595.92	59.2685	595.92	72.0055	595.92	92.641	595.92	88.411	595.92	84.993	595.92	45.958		595.92	74.733	595.92	68.791	595.92	72.2755	595.92	72.961	595.92	84.5605	595.92
597.4	64.646	597.4	74.5775	596.11	83.4185	596.11	70.812	596.11	80.2135	596.11	92.238		596.11	76.8975	596.11	77.4985	596.11	77.552	596.11	85.996	596.11	75.231	596.11	69.6975		596.11	59.4095	596.11	72.222	596.11	92.798	596.11	88.616	596.11	85.146	596.11	46.1365		596.11	74.7865	596.11	68.8495	596.11	72.3775	596.11	73.0775	596.11	84.6355	596.11
597.59	64.804	597.59	74.714	596.31	83.608	596.31	70.9915	596.31	80.3605	596.31	92.37		596.31	77.056	596.31	77.6275	596.31	77.7645	596.31	86.1495	596.31	75.359	596.31	69.8255		596.31	59.542	596.31	72.4525	596.31	92.9165	596.31	88.8245	596.31	85.303	596.31	46.3175		596.31	74.815	596.31	68.908	596.31	72.5085	596.31	73.1775	596.31	84.752	596.31
597.79	64.9885	597.79	74.847	596.5	83.7775	596.5	71.147	596.5	80.52	596.5	92.498		596.5	77.1935	596.5	77.776	596.5	77.978	596.5	86.319	596.5	75.4665	596.5	69.9695		596.5	59.6805	596.5	72.68	596.5	93.0915	596.5	89.0225	596.5	85.52	596.5	46.505		596.5	74.828	596.5	68.969	596.5	72.655	596.5	73.3005	596.5	84.838	596.5
597.98	65.1325	597.98	74.9	596.69	83.96	596.69	71.2815	596.69	80.6725	596.69	92.6085		596.69	77.3435	596.69	77.912	596.69	78.2035	596.69	86.478	596.69	75.5855	596.69	70.096		596.69	59.8385	596.69	72.894	596.69	93.2375	596.69	89.221	596.69	85.6955	596.69	46.6585		596.69	74.8825	596.69	69.0265	596.69	72.7755	596.69	73.3905	596.69	84.913	596.69
598.17	65.298	598.17	75.034	596.88	84.1575	596.88	71.448	596.88	80.7985	596.88	92.726		596.88	77.473	596.88	78.0585	596.88	78.407	596.88	86.6465	596.88	75.702	596.88	70.228		596.88	60	596.88	73.1175	596.88	93.375	596.88	89.4375	596.88	85.9195	596.88	46.8545		596.88	74.904	596.88	69.1015	596.88	72.8845	596.88	73.5195	596.88	85.013	596.88
598.37	65.45	598.37	75.201	597.08	84.3605	597.08	71.5985	597.08	80.9295	597.08	92.8715		597.08	77.598	597.08	78.193	597.08	78.62	597.08	86.7925	597.08	75.792	597.08	70.357		597.08	60.138	597.08	73.323	597.08	93.4855	597.08	89.632	597.08	86.0825	597.08	47.0125		597.08	74.926	597.08	69.1875	597.08	73.0085	597.08	73.6375	597.08	85.0815	597.08
598.56	65.634	598.56	75.269	597.27	84.549	597.27	71.734	597.27	81.071	597.27	93.04		597.27	77.714	597.27	78.3645	597.27	78.8025	597.27	86.913	597.27	75.92	597.27	70.4845		597.27	60.3095	597.27	73.524	597.27	93.607	597.27	89.786	597.27	86.27	597.27	47.195		597.27	74.998	597.27	69.26	597.27	73.136	597.27	73.75	597.27	85.1825	597.27
598.76	65.7975	598.76	75.4215	597.46	84.7225	597.46	71.893	597.46	81.224	597.46	93.1615		597.46	77.84	597.46	78.5135	597.46	79.0285	597.46	87.0675	597.46	76.0355	597.46	70.6235		597.46	60.4885	597.46	73.79	597.46	93.7635	597.46	89.999	597.46	86.474	597.46	47.3725		597.46	75.05	597.46	69.345	597.46	73.2425	597.46	73.884	597.46	85.2715	597.46
598.95	65.9635	598.95	75.515	597.65	84.918	597.65	72.053	597.65	81.3715	597.65	93.2835		597.65	77.963	597.65	78.6235	597.65	79.2255	597.65	87.2025	597.65	76.1575	597.65	70.786		597.65	60.632	597.65	74.0155	597.65	93.8845	597.65	90.236	597.65	86.705	597.65	47.54		597.65	75.0905	597.65	69.427	597.65	73.3505	597.65	74.0185	597.65	85.397	597.65
599.14	66.117	599.14	75.64	597.85	85.11	597.85	72.2065	597.85	81.5135	597.85	93.434		597.85	78.0935	597.85	78.7415	597.85	79.4505	597.85	87.3695	597.85	76.257	597.85	70.8965		597.85	60.768	597.85	74.2825	597.85	94.038	597.85	90.4375	597.85	86.868	597.85	47.7045		597.85	75.137	597.85	69.496	597.85	73.4385	597.85	74.1305	597.85	85.4935	597.85
599.34	66.315	599.34	75.737	598.04	85.258	598.04	72.3665	598.04	81.634	598.04	93.5475		598.04	78.246	598.04	78.876	598.04	79.6515	598.04	87.5095	598.04	76.3655	598.04	71.012		598.04	60.909	598.04	74.5165	598.04	94.1565	598.04	90.6395	598.04	87.065	598.04	47.8835		598.04	75.234	598.04	69.5425	598.04	73.5555	598.04	74.224	598.04	85.5795	598.04
599.53	66.4585	599.53	75.8225	598.23	85.4115	598.23	72.479	598.23	81.7475	598.23	93.681		598.23	78.407	598.23	79.0405	598.23	79.8675	598.23	87.6545	598.23	76.5075	598.23	71.1385		598.23	61.0775	598.23	74.7575	598.23	94.3	598.23	90.842	598.23	87.2745	598.23	48.048		598.23	75.284	598.23	69.6175	598.23	73.6875	598.23	74.334	598.23	85.709	598.23
599.72	66.603	599.72	75.9775	598.42	85.5655	598.42	72.617	598.42	81.8935	598.42	93.8285		598.42	78.554	598.42	79.1905	598.42	80.07	598.42	87.7915	598.42	76.6265	598.42	71.277		598.42	61.2545	598.42	74.9825	598.42	94.4605	598.42	91.042	598.42	87.4915	598.42	48.2245		598.42	75.328	598.42	69.6535	598.42	73.7945	598.42	74.448	598.42	85.78	598.42
599.92	66.703	599.92	76.0805	598.62	85.737	598.62	72.764	598.62	82.019	598.62	93.982		598.62	78.6525	598.62	79.336	598.62	80.2445	598.62	87.9205	598.62	76.7515	598.62	71.376		598.62	61.4175	598.62	75.207	598.62	94.585	598.62	91.2455	598.62	87.6535	598.62	48.4075		598.62	75.379	598.62	69.7135	598.62	73.8975	598.62	74.5865	598.62	85.9015	598.62
600.11	66.8175	600.11	76.2535	598.81	85.921	598.81	72.921	598.81	82.1415	598.81	94.136		598.81	78.776	598.81	79.4835	598.81	80.4655	598.81	88.0565	598.81	76.8535	598.81	71.501		598.81	61.58	598.81	75.483	598.81	94.7165	598.81	91.4425	598.81	87.86	598.81	48.599		598.81	75.4125	598.81	69.7805	598.81	74.011	598.81	74.7485	598.81	85.9795	598.81
600.3	66.905	600.3	76.4155	599	86.11	599	73.0615	599	82.282	599	94.2615		599	78.9185	599	79.619	599	80.6665	599	88.207	599	76.95	599	71.6025		599	61.721	599	75.726	599	94.8645	599	91.6245	599	88.019	599	48.781		599	75.448	599	69.8415	599	74.136	599	74.863	599	86.0845	599
600.5	67.029	600.5	76.5115	599.19	86.2915	599.19	73.2265	599.19	82.4275	599.19	94.3795		599.19	79.066	599.19	79.756	599.19	80.8415	599.19	88.3505	599.19	77.063	599.19	71.712		599.19	61.892	599.19	75.986	599.19	95.02	599.19	91.82	599.19	88.217	599.19	48.9615		599.19	75.47	599.19	69.9115	599.19	74.255	599.19	74.9905	599.19	86.1785	599.19
600.69	67.159	600.69	76.689	599.39	86.4655	599.39	73.3655	599.39	82.5495	599.39	94.512		599.39	79.226	599.39	79.8815	599.39	81.0405	599.39	88.4685	599.39	77.1805	599.39	71.8175		599.39	62.0345	599.39	76.2415	599.39	95.137	599.39	92.0825	599.39	88.402	599.39	49.1115		599.39	75.4995	599.39	69.983	599.39	74.361	599.39	75.1095	599.39	86.282	599.39
600.89	67.2865	600.89	76.795	599.58	86.6015	599.58	73.503	599.58	82.6415	599.58	94.639		599.58	79.379	599.58	80.005	599.58	81.2205	599.58	88.6045	599.58	77.289	599.58	71.9165		599.58	62.181	599.58	76.4635	599.58	95.287	599.58	92.2645	599.58	88.576	599.58	49.279		599.58	75.529	599.58	70.0255	599.58	74.4735	599.58	75.199	599.58	86.377	599.58
601.08	67.4165	601.08	76.9135	599.77	86.7765	599.77	73.6635	599.77	82.784	599.77	94.746		599.77	79.505	599.77	80.1345	599.77	81.417	599.77	88.7535	599.77	77.3735	599.77	71.991		599.77	62.3405	599.77	76.7125	599.77	95.4235	599.77	92.45	599.77	88.7435	599.77	49.457		599.77	75.5645	599.77	70.061	599.77	74.5785	599.77	75.3195	599.77	86.446	599.77
601.27	67.5205	601.27	77.072	599.96	86.9085	599.96	73.7975	599.96	82.9035	599.96	94.8765		599.96	79.632	599.96	80.264	599.96	81.5905	599.96	88.854	599.96	77.4895	599.96	72.1125		599.96	62.4955	599.96	76.9415	599.96	95.572	599.96	92.6445	599.96	88.9315	599.96	49.6265		599.96	75.6115	599.96	70.135	599.96	74.6815	599.96	75.449	599.96	86.5525	599.96
601.47	67.6235	601.47	77.205	600.16	87.0925	600.16	73.9365	600.16	83.0425	600.16	94.989		600.16	79.741	600.16	80.384	600.16	81.766	600.16	89.009	600.16	77.592	600.16	72.194		600.16	62.6595	600.16	77.1775	600.16	95.704	600.16	92.837	600.16	89.0905	600.16	49.783		600.16	75.614	600.16	70.2195	600.16	74.799	600.16	75.586	600.16	86.662	600.16
601.66	67.7475	601.66	77.3585	600.35	87.2745	600.35	74.105	600.35	83.176	600.35	95.1035		600.35	79.8625	600.35	80.5085	600.35	81.9495	600.35	89.1335	600.35	77.671	600.35	72.3015		600.35	62.793	600.35	77.414	600.35	95.8285	600.35	93.0485	600.35	89.269	600.35	49.953		600.35	75.6755	600.35	70.267	600.35	74.899	600.35	75.7235	600.35	86.7405	600.35
601.85	67.8385	601.85	77.448	600.54	87.436	600.54	74.2525	600.54	83.293	600.54	95.231		600.54	80.0005	600.54	80.6115	600.54	82.145	600.54	89.27	600.54	77.7545	600.54	72.39		600.54	62.9235	600.54	77.661	600.54	95.955	600.54	93.252	600.54	89.449	600.54	50.116		600.54	75.7335	600.54	70.348	600.54	74.999	600.54	75.8535	600.54	86.812	600.54
602.05	67.9325	602.05	77.5835	600.73	87.6055	600.73	74.413	600.73	83.3805	600.73	95.3275		600.73	80.171	600.73	80.72	600.73	82.344	600.73	89.391	600.73	77.8365	600.73	72.4915		600.73	63.0615	600.73	77.9135	600.73	96.0695	600.73	93.476	600.73	89.6445	600.73	50.2575		600.73	75.776	600.73	70.4065	600.73	75.074	600.73	75.973	600.73	86.89	600.73
602.24	68.057	602.24	77.676	600.93	87.7485	600.93	74.551	600.93	83.513	600.93	95.428		600.93	80.283	600.93	80.837	600.93	82.4805	600.93	89.5465	600.93	77.94	600.93	72.5715		600.93	63.198	600.93	78.1445	600.93	96.223	600.93	93.672	600.93	89.7955	600.93	50.435		600.93	75.834	600.93	70.476	600.93	75.1535	600.93	76.0585	600.93	86.986	600.93
602.43	68.149	602.43	77.7895	601.12	87.889	601.12	74.712	601.12	83.6405	601.12	95.551		601.12	80.374	601.12	80.9675	601.12	82.675	601.12	89.682	601.12	78.066	601.12	72.664		601.12	63.345	601.12	78.407	601.12	96.38	601.12	93.8625	601.12	89.9455	601.12	50.583		601.12	75.882	601.12	70.5395	601.12	75.246	601.12	76.1695	601.12	87.064	601.12
602.63	68.255	602.63	77.936	601.31	88.01	601.31	74.8325	601.31	83.733	601.31	95.656		601.31	80.466	601.31	81.1225	601.31	82.8875	601.31	89.7825	601.31	78.173	601.31	72.7445		601.31	63.496	601.31	78.668	601.31	96.4505	601.31	94.052	601.31	90.087	601.31	50.73		601.31	75.908	601.31	70.5805	601.31	75.3245	601.31	76.2645	601.31	87.17	601.31
602.82	68.3555	602.82	78.054	601.5	88.162	601.5	74.9755	601.5	83.8625	601.5	95.7515		601.5	80.5815	601.5	81.2355	601.5	83.0515	601.5	89.9365	601.5	78.265	601.5	72.822		601.5	63.6435	601.5	78.885	601.5	96.6065	601.5	94.219	601.5	90.278	601.5	50.916		601.5	75.931	601.5	70.6405	601.5	75.4275	601.5	76.384	601.5	87.255	601.5
603.01	68.4615	603.01	78.1285	601.69	88.3085	601.69	75.109	601.69	83.9895	601.69	95.8815		601.69	80.653	601.69	81.3535	601.69	83.2145	601.69	90.0595	601.69	78.3585	601.69	72.9295		601.69	63.7805	601.69	79.128	601.69	96.7005	601.69	94.4155	601.69	90.4735	601.69	51.071		601.69	75.9565	601.69	70.7175	601.69	75.534	601.69	76.507	601.69	87.3225	601.69
603.21	68.593	603.21	78.2335	601.89	88.418	601.89	75.2425	601.89	84.0995	601.89	96.025		601.89	80.776	601.89	81.5025	601.89	83.391	601.89	90.177	601.89	78.428	601.89	73.042		601.89	63.9335	601.89	79.3605	601.89	96.8235	601.89	94.5985	601.89	90.652	601.89	51.221		601.89	75.963	601.89	70.795	601.89	75.633	601.89	76.5905	601.89	87.429	601.89
603.4	68.699	603.4	78.2585	602.08	88.582	602.08	75.396	602.08	84.224	602.08	96.0875		602.08	80.8875	602.08	81.6325	602.08	83.572	602.08	90.3035	602.08	78.4995	602.08	73.1365		602.08	64.0825	602.08	79.6055	602.08	96.9305	602.08	94.7595	602.08	90.85	602.08	51.365		602.08	76.0095	602.08	70.847	602.08	75.751	602.08	76.6975	602.08	87.479	602.08
603.59	68.767	603.59	78.392	602.27	88.7135	602.27	75.511	602.27	84.3415	602.27	96.2025		602.27	81.002	602.27	81.751	602.27	83.7205	602.27	90.4365	602.27	78.584	602.27	73.272		602.27	64.2265	602.27	79.8205	602.27	97.064	602.27	94.9495	602.27	91.0695	602.27	51.527		602.27	76.082	602.27	70.9075	602.27	75.858	602.27	76.8035	602.27	87.5265	602.27
603.79	68.8715	603.79	78.4535	602.46	88.8445	602.46	75.6595	602.46	84.4685	602.46	96.33		602.46	81.1125	602.46	81.8815	602.46	83.89	602.46	90.5835	602.46	78.691	602.46	73.3525		602.46	64.3775	602.46	80.063	602.46	97.1845	602.46	95.1125	602.46	91.2375	602.46	51.692		602.46	76.0805	602.46	70.9755	602.46	75.94	602.46	76.907	602.46	87.601	602.46
603.98	69.009	603.98	78.5375	602.66	88.9905	602.66	75.79	602.66	84.568	602.66	96.395		602.66	81.2085	602.66	82.021	602.66	84.0355	602.66	90.695	602.66	78.785	602.66	73.438		602.66	64.5315	602.66	80.296	602.66	97.277	602.66	95.289	602.66	91.4005	602.66	51.827		602.66	76.1115	602.66	71.033	602.66	76.027	602.66	77.022	602.66	87.708	602.66
604.17	69.112	604.17	78.621	602.85	89.1245	602.85	75.9225	602.85	84.7105	602.85	96.511		602.85	81.3185	602.85	82.149	602.85	84.208	602.85	90.845	602.85	78.8915	602.85	73.525		602.85	64.669	602.85	80.547	602.85	97.4235	602.85	95.464	602.85	91.565	602.85	51.9835		602.85	76.145	602.85	71.0895	602.85	76.107	602.85	77.1055	602.85	87.781	602.85
604.37	69.2165	604.37	78.6865	603.04	89.235	603.04	76.0655	603.04	84.821	603.04	96.625		603.04	81.421	603.04	82.2545	603.04	84.4065	603.04	90.963	603.04	78.9925	603.04	73.636		603.04	64.816	603.04	80.7655	603.04	97.5265	603.04	95.6255	603.04	91.763	603.04	52.109		603.04	76.1785	603.04	71.1225	603.04	76.2335	603.04	77.2145	603.04	87.84	603.04
604.56	69.3425	604.56	78.795	603.23	89.3745	603.23	76.1775	603.23	84.947	603.23	96.7245		603.23	81.5465	603.23	82.364	603.23	84.535	603.23	91.063	603.23	79.064	603.23	73.725		603.23	64.949	603.23	80.9655	603.23	97.613	603.23	95.792	603.23	91.9555	603.23	52.247		603.23	76.2145	603.23	71.159	603.23	76.3355	603.23	77.3085	603.23	87.9125	603.23
604.75	69.43	604.75	78.868	603.42	89.5235	603.42	76.3285	603.42	85.0695	603.42	96.8315		603.42	81.666	603.42	82.451	603.42	84.6645	603.42	91.1935	603.42	79.1245	603.42	73.834		603.42	65.0505	603.42	81.164	603.42	97.7785	603.42	95.9505	603.42	92.159	603.42	52.3875		603.42	76.2915	603.42	71.1985	603.42	76.419	603.42	77.43	603.42	87.97	603.42
604.95	69.469	604.95	78.9405	603.62	89.6395	603.62	76.4805	603.62	85.1595	603.62	96.922		603.62	81.7515	603.62	82.5605	603.62	84.832	603.62	91.284	603.62	79.186	603.62	73.9425		603.62	65.171	603.62	81.389	603.62	97.8415	603.62	96.116	603.62	92.3215	603.62	52.5255		603.62	76.3285	603.62	71.223	603.62	76.5235	603.62	77.558	603.62	88.0665	603.62
605.14	69.582	605.14	79.064	603.81	89.797	603.81	76.6015	603.81	85.2625	603.81	97.0245		603.81	81.8885	603.81	82.68	603.81	85.018	603.81	91.3935	603.81	79.262	603.81	74.0255		603.81	65.315	603.81	81.62	603.81	97.955	603.81	96.277	603.81	92.495	603.81	52.6505		603.81	76.383	603.81	71.265	603.81	76.62	603.81	77.6425	603.81	88.1095	603.81
605.33	69.6435	605.33	79.1475	604	89.929	604	76.7085	604	85.3885	604	97.0955		604	81.9895	604	82.7865	604	85.1585	604	91.4765	604	79.336	604	74.0945		604	65.4365	604	81.8535	604	98.05	604	96.4385	604	92.653	604	52.7885		604	76.4415	604	71.3115	604	76.683	604	77.7305	604	88.18	604
605.53	69.7565	605.53	79.2925	604.19	90.0385	604.19	76.816	604.19	85.4905	604.19	97.244		604.19	82.0775	604.19	82.9085	604.19	85.3235	604.19	91.584	604.19	79.419	604.19	74.184		604.19	65.56	604.19	82.083	604.19	98.1495	604.19	96.6095	604.19	92.818	604.19	52.946		604.19	76.4875	604.19	71.333	604.19	76.7635	604.19	77.8005	604.19	88.239	604.19
605.72	69.884	605.72	79.351	604.38	90.168	604.38	76.97	604.38	85.6085	604.38	97.353		604.38	82.175	604.38	83.0465	604.38	85.496	604.38	91.664	604.38	79.497	604.38	74.2595		604.38	65.688	604.38	82.308	604.38	98.239	604.38	96.783	604.38	92.976	604.38	53.095		604.38	76.511	604.38	71.355	604.38	76.8465	604.38	77.888	604.38	88.346	604.38
605.91	69.9755	605.91	79.4505	604.58	90.2775	604.58	77.076	604.58	85.683	604.58	97.4195		604.58	82.259	604.58	83.1485	604.58	85.622	604.58	91.717	604.58	79.562	604.58	74.354		604.58	65.803	604.58	82.506	604.58	98.3275	604.58	96.91	604.58	93.132	604.58	53.211		604.58	76.5485	604.58	71.398	604.58	76.9335	604.58	77.976	604.58	88.4105	604.58
606.11	70.0585	606.11	79.5615	604.77	90.4115	604.77	77.2005	604.77	85.8005	604.77	97.537		604.77	82.345	604.77	83.2515	604.77	85.751	604.77	91.819	604.77	79.6215	604.77	74.4345		604.77	65.934	604.77	82.6965	604.77	98.4365	604.77	97.066	604.77	93.294	604.77	53.347		604.77	76.593	604.77	71.449	604.77	77.01	604.77	78.0645	604.77	88.4575	604.77
606.3	70.2045	606.3	79.655	604.96	90.545	604.96	77.293	604.96	85.8985	604.96	97.648		604.96	82.4225	604.96	83.3625	604.96	85.887	604.96	91.898	604.96	79.6805	604.96	74.5205		604.96	66.08	604.96	82.909	604.96	98.5085	604.96	97.1805	604.96	93.449	604.96	53.4775		604.96	76.622	604.96	71.5015	604.96	77.1185	604.96	78.1445	604.96	88.5265	604.96
606.49	70.3315	606.49	79.7995	605.15	90.678	605.15	77.4025	605.15	86.008	605.15	97.7655		605.15	82.5315	605.15	83.466	605.15	85.981	605.15	91.9865	605.15	79.725	605.15	74.5925		605.15	66.194	605.15	83.1005	605.15	98.5975	605.15	97.363	605.15	93.5995	605.15	53.622		605.15	76.655	605.15	71.5635	605.15	77.1775	605.15	78.2095	605.15	88.617	605.15
606.68	70.4045	606.68	79.854	605.34	90.7895	605.34	77.5095	605.34	86.0675	605.34	97.851		605.34	82.6185	605.34	83.574	605.34	86.1255	605.34	92.06	605.34	79.7875	605.34	74.6695		605.34	66.3135	605.34	83.3175	605.34	98.675	605.34	97.5115	605.34	93.73	605.34	53.7555		605.34	76.6955	605.34	71.63	605.34	77.2455	605.34	78.3	605.34	88.679	605.34
606.88	70.486	606.88	79.9955	605.54	90.875	605.54	77.5875	605.54	86.1865	605.54	97.963		605.54	82.7115	605.54	83.676	605.54	86.2685	605.54	92.136	605.54	79.8765	605.54	74.7195		605.54	66.4735	605.54	83.5125	605.54	98.756	605.54	97.671	605.54	93.8645	605.54	53.9075		605.54	76.714	605.54	71.7065	605.54	77.338	605.54	78.3575	605.54	88.7525	605.54
607.07	70.6025	607.07	80.127	605.73	91.017	605.73	77.666	605.73	86.3195	605.73	98.0645		605.73	82.804	605.73	83.7565	605.73	86.411	605.73	92.2175	605.73	79.9415	605.73	74.7835		605.73	66.5925	605.73	83.733	605.73	98.869	605.73	97.8125	605.73	94.005	605.73	54.0175		605.73	76.768	605.73	71.7705	605.73	77.3875	605.73	78.4095	605.73	88.8055	605.73
607.26	70.7105	607.26	80.1895	605.92	91.123	605.92	77.7915	605.92	86.4285	605.92	98.132		605.92	82.8605	605.92	83.85	605.92	86.517	605.92	92.297	605.92	80	605.92	74.851		605.92	66.6965	605.92	83.931	605.92	98.959	605.92	97.9595	605.92	94.147	605.92	54.1535		605.92	76.7945	605.92	71.802	605.92	77.443	605.92	78.514	605.92	88.901	605.92
607.46	70.7875	607.46	80.298	606.11	91.2375	606.11	77.9035	606.11	86.498	606.11	98.225		606.11	82.9485	606.11	83.934	606.11	86.6485	606.11	92.391	606.11	80.0875	606.11	74.922		606.11	66.797	606.11	84.106	606.11	99.04	606.11	98.127	606.11	94.285	606.11	54.2835		606.11	76.812	606.11	71.8215	606.11	77.5245	606.11	78.623	606.11	88.9125	606.11
607.65	70.9	607.65	80.3715	606.3	91.3595	606.3	77.996	606.3	86.6005	606.3	98.2615		606.3	83.0315	606.3	84.0275	606.3	86.754	606.3	92.4535	606.3	80.1335	606.3	74.98		606.3	66.9205	606.3	84.2695	606.3	99.121	606.3	98.269	606.3	94.4075	606.3	54.411		606.3	76.8345	606.3	71.8695	606.3	77.5695	606.3	78.7085	606.3	88.9975	606.3
607.84	70.9915	607.84	80.4845	606.5	91.476	606.5	78.089	606.5	86.687	606.5	98.3135		606.5	83.1225	606.5	84.1075	606.5	86.8685	606.5	92.5335	606.5	80.186	606.5	75.0395		606.5	67.0285	606.5	84.437	606.5	99.196	606.5	98.417	606.5	94.532	606.5	54.501		606.5	76.8525	606.5	71.9115	606.5	77.63	606.5	78.7965	606.5	89.0395	606.5
608.04	71.066	608.04	80.539	606.69	91.5705	606.69	78.194	606.69	86.798	606.69	98.421		606.69	83.213	606.69	84.2055	606.69	87.0115	606.69	92.6385	606.69	80.2425	606.69	75.09		606.69	67.135	606.69	84.6455	606.69	99.2675	606.69	98.568	606.69	94.6665	606.69	54.6185		606.69	76.8725	606.69	71.966	606.69	77.712	606.69	78.8585	606.69	89.0745	606.69
608.23	71.1445	608.23	80.5915	606.88	91.6755	606.88	78.279	606.88	86.881	606.88	98.4965		606.88	83.2775	606.88	84.2905	606.88	87.148	606.88	92.7275	606.88	80.29	606.88	75.147		606.88	67.236	606.88	84.8575	606.88	99.351	606.88	98.699	606.88	94.765	606.88	54.7515		606.88	76.8865	606.88	72.011	606.88	77.7865	606.88	78.9105	606.88	89.1645	606.88
608.42	71.198	608.42	80.639	607.07	91.771	607.07	78.385	607.07	86.963	607.07	98.566		607.07	83.3465	607.07	84.361	607.07	87.2405	607.07	92.8285	607.07	80.342	607.07	75.224		607.07	67.3095	607.07	85.021	607.07	99.454	607.07	98.855	607.07	94.8915	607.07	54.861		607.07	76.931	607.07	72.052	607.07	77.833	607.07	78.9905	607.07	89.238	607.07
608.61	71.2705	608.61	80.7025	607.26	91.884	607.26	78.4985	607.26	87.057	607.26	98.619		607.26	83.403	607.26	84.424	607.26	87.3835	607.26	92.881	607.26	80.395	607.26	75.3		607.26	67.406	607.26	85.2065	607.26	99.513	607.26	98.9745	607.26	95.0415	607.26	54.9605		607.26	76.95	607.26	72.112	607.26	77.891	607.26	79.0735	607.26	89.292	607.26
608.81	71.4125	608.81	80.736	607.45	91.9985	607.45	78.5995	607.45	87.1805	607.45	98.677		607.45	83.457	607.45	84.4975	607.45	87.503	607.45	92.996	607.45	80.448	607.45	75.364		607.45	67.5055	607.45	85.3735	607.45	99.6275	607.45	99.1055	607.45	95.1635	607.45	55.066		607.45	76.954	607.45	72.154	607.45	77.947	607.45	79.121	607.45	89.3435	607.45
609	71.494	609	80.7965	607.65	92.106	607.65	78.6925	607.65	87.259	607.65	98.744		607.65	83.538	607.65	84.593	607.65	87.6155	607.65	93.087	607.65	80.502	607.65	75.445		607.65	67.6075	607.65	85.5785	607.65	99.705	607.65	99.264	607.65	95.3035	607.65	55.1565		607.65	76.9715	607.65	72.1795	607.65	78.0065	607.65	79.207	607.65	89.4385	607.65
609.19	71.5635	609.19	80.872	607.84	92.1915	607.84	78.7815	607.84	87.3255	607.84	98.8255		607.84	83.597	607.84	84.705	607.84	87.726	607.84	93.2025	607.84	80.5625	607.84	75.5105		607.84	67.7105	607.84	85.75	607.84	99.7995	607.84	99.4135	607.84	95.427	607.84	55.2815		607.84	76.9945	607.84	72.222	607.84	78.107	607.84	79.276	607.84	89.478	607.84
609.39	71.62	609.39	80.9945	608.03	92.2755	608.03	78.893	608.03	87.3925	608.03	98.9105		608.03	83.6855	608.03	84.782	608.03	87.8315	608.03	93.284	608.03	80.6105	608.03	75.5695		608.03	67.8145	608.03	85.926	608.03	99.8655	608.03	99.538	608.03	95.527	608.03	55.398		608.03	77.0245	608.03	72.258	608.03	78.1955	608.03	79.3395	608.03	89.5615	608.03
609.58	71.7245	609.58	81.06	608.22	92.36	608.22	78.99	608.22	87.4855	608.22	98.9915		608.22	83.756	608.22	84.8865	608.22	87.932	608.22	93.353	608.22	80.653	608.22	75.634		608.22	67.931	608.22	86.114	608.22	99.94	608.22	99.6235	608.22	95.6605	608.22	55.4895		608.22	77.0715	608.22	72.328	608.22	78.2865	608.22	79.409	608.22	89.6555	608.22
609.77	71.773	609.77	81.1755	608.41	92.4425	608.41	79.11	608.41	87.573	608.41	99.0935		608.41	83.8365	608.41	84.943	608.41	88.0315	608.41	93.435	608.41	80.7075	608.41	75.703		608.41	68.007	608.41	86.279	608.41	100.017	608.41	99.776	608.41	95.8035	608.41	55.575		608.41	77.096	608.41	72.3785	608.41	78.3685	608.41	79.489	608.41	89.738	608.41
609.96	71.854	609.96	81.2465	608.61	92.5255	608.61	79.1895	608.61	87.6465	608.61	99.1875		608.61	83.899	608.61	84.9805	608.61	88.1245	608.61	93.5135	608.61	80.7735	608.61	75.7725		608.61	68.09	608.61	86.477	608.61	100.105	608.61	99.837	608.61	95.92	608.61	55.681		608.61	77.1215	608.61	72.4495	608.61	78.427	608.61	79.541	608.61	89.807	608.61
610.16	71.933	610.16	81.344	608.8	92.6315	608.8	79.288	608.8	87.718	608.8	99.259		608.8	83.973	608.8	85.0185	608.8	88.2055	608.8	93.599	608.8	80.803	608.8	75.8455		608.8	68.1755	608.8	86.6395	608.8	100.212	608.8	99.9885	608.8	96.0625	608.8	55.7785		608.8	77.1705	608.8	72.4855	608.8	78.5025	608.8	79.6145	608.8	89.908	608.8
610.35	72.029	610.35	81.399	608.99	92.711	608.99	79.395	608.99	87.8025	608.99	99.3445		608.99	84.0485	608.99	85.0735	608.99	88.2915	608.99	93.635	608.99	80.843	608.99	75.8885		608.99	68.244	608.99	86.767	608.99	100.266	608.99	100.099	608.99	96.21	608.99	55.8515		608.99	77.2235	608.99	72.546	608.99	78.5785	608.99	79.668	608.99	89.952	608.99
610.54	72.1355	610.54	81.4645	609.18	92.8	609.18	79.5085	609.18	87.8895	609.18	99.4035		609.18	84.1035	609.18	85.15	609.18	88.396	609.18	93.6625	609.18	80.882	609.18	75.9415		609.18	68.332	609.18	86.93	609.18	100.297	609.18	100.202	609.18	96.342	609.18	55.949		609.18	77.239	609.18	72.5795	609.18	78.6515	609.18	79.7065	609.18	89.9875	609.18
610.74	72.1815	610.74	81.519	609.37	92.891	609.37	79.5845	609.37	87.942	609.37	99.475		609.37	84.1735	609.37	85.2335	609.37	88.4875	609.37	93.7325	609.37	80.926	609.37	75.994		609.37	68.422	609.37	87.096	609.37	100.388	609.37	100.306	609.37	96.4355	609.37	56.0455		609.37	77.259	609.37	72.622	609.37	78.73	609.37	79.772	609.37	90.0605	609.37
610.93	72.224	610.93	81.5675	609.56	92.9445	609.56	79.684	609.56	87.9795	609.56	99.553		609.56	84.2545	609.56	85.2825	609.56	88.581	609.56	93.787	609.56	80.96	609.56	76.0355		609.56	68.5025	609.56	87.2555	609.56	100.421	609.56	100.434	609.56	96.5465	609.56	56.1365		609.56	77.2915	609.56	72.668	609.56	78.814	609.56	79.8465	609.56	90.1025	609.56
611.12	72.257	611.12	81.593	609.76	93.0565	609.76	79.759	609.76	88.0435	609.76	99.616		609.76	84.2945	609.76	85.3295	609.76	88.6845	609.76	93.856	609.76	80.9855	609.76	76.0865		609.76	68.579	609.76	87.4185	609.76	100.499	609.76	100.511	609.76	96.632	609.76	56.2465		609.76	77.3355	609.76	72.721	609.76	78.8665	609.76	79.919	609.76	90.13	609.76
611.31	72.361	611.31	81.6055	609.95	93.1205	609.95	79.8835	609.95	88.1095	609.95	99.676		609.95	84.3565	609.95	85.366	609.95	88.76	609.95	93.906	609.95	81.0395	609.95	76.1095		609.95	68.649	609.95	87.5595	609.95	100.572	609.95	100.596	609.95	96.732	609.95	56.3		609.95	77.3425	609.95	72.747	609.95	78.902	609.95	79.97	609.95	90.1815	609.95
611.51	72.3885	611.51	81.623	610.14	93.2055	610.14	79.917	610.14	88.2215	610.14	99.735		610.14	84.427	610.14	85.438	610.14	88.8635	610.14	93.967	610.14	81.1095	610.14	76.14		610.14	68.731	610.14	87.6875	610.14	100.642	610.14	100.713	610.14	96.825	610.14	56.377		610.14	77.3455	610.14	72.7955	610.14	78.939	610.14	80.0425	610.14	90.216	610.14
611.7	72.4445	611.7	81.6525	610.33	93.2755	610.33	80.01	610.33	88.2875	610.33	99.788		610.33	84.4705	610.33	85.4765	610.33	88.961	610.33	94.0315	610.33	81.173	610.33	76.2025		610.33	68.806	610.33	87.8255	610.33	100.694	610.33	100.821	610.33	96.943	610.33	56.47		610.33	77.3545	610.33	72.831	610.33	78.9925	610.33	80.086	610.33	90.238	610.33
611.89	72.526	611.89	81.6895	610.52	93.3665	610.52	80.0595	610.52	88.3515	610.52	99.8425		610.52	84.5195	610.52	85.5385	610.52	89.055	610.52	94.108	610.52	81.217	610.52	76.263		610.52	68.901	610.52	87.9805	610.52	100.742	610.52	100.905	610.52	97.0455	610.52	56.536		610.52	77.3735	610.52	72.8615	610.52	79.0625	610.52	80.149	610.52	90.263	610.52
612.08	72.594	612.08	81.7105	610.71	93.445	610.71	80.1385	610.71	88.4095	610.71	99.898		610.71	84.5725	610.71	85.6075	610.71	89.1525	610.71	94.162	610.71	81.237	610.71	76.3025		610.71	68.9785	610.71	88.1275	610.71	100.784	610.71	101.02	610.71	97.156	610.71	56.624		610.71	77.3905	610.71	72.8615	610.71	79.1105	610.71	80.2035	610.71	90.2905	610.71
612.28	72.6585	612.28	81.7385	610.9	93.5195	610.9	80.219	610.9	88.4895	610.9	99.9575		610.9	84.6085	610.9	85.6765	610.9	89.254	610.9	94.191	610.9	81.3085	610.9	76.3595		610.9	69.0485	610.9	88.2685	610.9	100.829	610.9	101.1	610.9	97.253	610.9	56.69		610.9	77.4095	610.9	72.897	610.9	79.16	610.9	80.246	610.9	90.289	610.9
612.47	72.7115	612.47	81.8065	611.1	93.6025	611.1	80.278	611.1	88.554	611.1	99.971		611.1	84.6345	611.1	85.7525	611.1	89.344	611.1	94.267	611.1	81.358	611.1	76.433		611.1	69.156	611.1	88.4265	611.1	100.894	611.1	101.188	611.1	97.349	611.1	56.771		611.1	77.4145	611.1	72.9105	611.1	79.201	611.1	80.3375	611.1	90.332	611.1
612.66	72.756	612.66	81.877	611.29	93.6405	611.29	80.322	611.29	88.6285	611.29	100.047		611.29	84.699	611.29	85.803	611.29	89.452	611.29	94.3525	611.29	81.4295	611.29	76.462		611.29	69.2435	611.29	88.579	611.29	100.983	611.29	101.309	611.29	97.4285	611.29	56.847		611.29	77.4525	611.29	72.942	611.29	79.261	611.29	80.415	611.29	90.374	611.29
612.86	72.828	612.86	81.894	611.48	93.7185	611.48	80.365	611.48	88.69	611.48	100.093		611.48	84.7365	611.48	85.867	611.48	89.525	611.48	94.4105	611.48	81.4745	611.48	76.4945		611.48	69.322	611.48	88.711	611.48	101.043	611.48	101.391	611.48	97.5185	611.48	56.9255		611.48	77.4825	611.48	72.978	611.48	79.3025	611.48	80.4815	611.48	90.3975	611.48
613.05	72.8745	613.05	82.009	611.67	93.796	611.67	80.4405	611.67	88.772	611.67	100.158		611.67	84.784	611.67	85.9475	611.67	89.6015	611.67	94.4725	611.67	81.519	611.67	76.549		611.67	69.4305	611.67	88.846	611.67	101.105	611.67	101.445	611.67	97.6335	611.67	56.9895		611.67	77.492	611.67	73.0145	611.67	79.343	611.67	80.536	611.67	90.447	611.67
613.24	72.984	613.24	82.116	611.86	93.847	611.86	80.529	611.86	88.8265	611.86	100.196		611.86	84.849	611.86	85.992	611.86	89.681	611.86	94.4945	611.86	81.5775	611.86	76.5995		611.86	69.488	611.86	88.9505	611.86	101.116	611.86	101.536	611.86	97.745	611.86	57.044		611.86	77.507	611.86	73.016	611.86	79.422	611.86	80.5765	611.86	90.4735	611.86
613.43	72.9895	613.43	82.1605	612.05	93.94	612.05	80.581	612.05	88.894	612.05	100.23		612.05	84.906	612.05	86.0485	612.05	89.759	612.05	94.5275	612.05	81.617	612.05	76.65		612.05	69.581	612.05	89.0915	612.05	101.136	612.05	101.6	612.05	97.817	612.05	57.1255		612.05	77.5545	612.05	73.0635	612.05	79.464	612.05	80.6365	612.05	90.525	612.05
613.63	73.0555	613.63	82.208	612.25	93.97	612.25	80.68	612.25	88.927	612.25	100.252		612.25	84.9355	612.25	86.0955	612.25	89.828	612.25	94.5945	612.25	81.637	612.25	76.7135		612.25	69.6525	612.25	89.205	612.25	101.186	612.25	101.678	612.25	97.9295	612.25	57.196		612.25	77.5865	612.25	73.1215	612.25	79.5025	612.25	80.694	612.25	90.5455	612.25
613.82	73.1015	613.82	82.2865	612.44	94.0165	612.44	80.741	612.44	88.9715	612.44	100.294		612.44	84.993	612.44	86.159	612.44	89.88	612.44	94.651	612.44	81.647	612.44	76.731		612.44	69.7245	612.44	89.3265	612.44	101.254	612.44	101.752	612.44	97.9885	612.44	57.269		612.44	77.618	612.44	73.148	612.44	79.5205	612.44	80.741	612.44	90.617	612.44
614.01	73.1315	614.01	82.256	612.63	94.057	612.63	80.832	612.63	89.007	612.63	100.334		612.63	85.042	612.63	86.214	612.63	89.943	612.63	94.6675	612.63	81.704	612.63	76.754		612.63	69.7925	612.63	89.4325	612.63	101.306	612.63	101.837	612.63	98.0495	612.63	57.3685		612.63	77.638	612.63	73.176	612.63	79.568	612.63	80.7805	612.63	90.646	612.63
614.2	73.1455	614.2	82.351	612.82	94.104	612.82	80.9075	612.82	89.0585	612.82	100.357		612.82	85.059	612.82	86.2855	612.82	89.9735	612.82	94.707	612.82	81.7435	612.82	76.7715		612.82	69.8695	612.82	89.527	612.82	101.353	612.82	101.928	612.82	98.107	612.82	57.437		612.82	77.6555	612.82	73.2315	612.82	79.629	612.82	80.8275	612.82	90.69	612.82
614.4	73.184	614.4	82.394	613.01	94.128	613.01	80.9665	613.01	89.112	613.01	100.389		613.01	85.13	613.01	86.3325	613.01	90.0475	613.01	94.7375	613.01	81.75	613.01	76.795		613.01	69.9535	613.01	89.6315	613.01	101.354	613.01	101.979	613.01	98.169	613.01	57.5065		613.01	77.673	613.01	73.248	613.01	79.6545	613.01	80.863	613.01	90.756	613.01
614.59	73.232	614.59	82.4105	613.2	94.177	613.2	81.0495	613.2	89.173	613.2	100.489		613.2	85.2185	613.2	86.387	613.2	90.108	613.2	94.782	613.2	81.78	613.2	76.7985		613.2	70.021	613.2	89.74	613.2	101.396	613.2	102.062	613.2	98.218	613.2	57.5905		613.2	77.6845	613.2	73.2895	613.2	79.708	613.2	80.8915	613.2	90.7875	613.2
614.78	73.297	614.78	82.433	613.39	94.229	613.39	81.1305	613.39	89.215	613.39	100.52		613.39	85.2675	613.39	86.427	613.39	90.1675	613.39	94.7935	613.39	81.8105	613.39	76.835		613.39	70.07	613.39	89.842	613.39	101.409	613.39	102.101	613.39	98.271	613.39	57.649		613.39	77.68	613.39	73.344	613.39	79.7655	613.39	80.9535	613.39	90.823	613.39
614.97	73.347	614.97	82.507	613.58	94.246	613.58	81.215	613.58	89.2715	613.58	100.569		613.58	85.309	613.58	86.4665	613.58	90.255	613.58	94.8525	613.58	81.866	613.58	76.8975		613.58	70.117	613.58	89.986	613.58	101.453	613.58	102.19	613.58	98.35	613.58	57.7015		613.58	77.6985	613.58	73.365	613.58	79.8305	613.58	80.9805	613.58	90.8345	613.58
615.17	73.375	615.17	82.5485	613.78	94.334	613.78	81.2575	613.78	89.271	613.78	100.588		613.78	85.359	613.78	86.5125	613.78	90.297	613.78	94.864	613.78	81.9205	613.78	76.921		613.78	70.156	613.78	90.0735	613.78	101.482	613.78	102.258	613.78	98.385	613.78	57.764		613.78	77.724	613.78	73.389	613.78	79.881	613.78	81.0335	613.78	90.884	613.78
615.36	73.3875	615.36	82.563	613.97	94.379	613.97	81.3315	613.97	89.315	613.97	100.627		613.97	85.387	613.97	86.5885	613.97	90.364	613.97	94.93	613.97	81.942	613.97	76.9595		613.97	70.239	613.97	90.1985	613.97	101.551	613.97	102.338	613.97	98.4665	613.97	57.8265		613.97	77.7335	613.97	73.435	613.97	79.894	613.97	81.071	613.97	90.903	613.97
615.55	73.475	615.55	82.6355	614.16	94.4155	614.16	81.3945	614.16	89.34	614.16	100.671		614.16	85.408	614.16	86.619	614.16	90.442	614.16	94.9655	614.16	81.9585	614.16	77.004		614.16	70.2745	614.16	90.2995	614.16	101.596	614.16	102.419	614.16	98.558	614.16	57.9025		614.16	77.7345	614.16	73.4625	614.16	79.9545	614.16	81.121	614.16	90.9195	614.16
615.74	73.5285	615.74	82.6815	614.35	94.459	614.35	81.459	614.35	89.397	614.35	100.727		614.35	85.44	614.35	86.6815	614.35	90.509	614.35	94.9635	614.35	81.959	614.35	77.027		614.35	70.3335	614.35	90.438	614.35	101.616	614.35	102.467	614.35	98.6235	614.35	57.9465		614.35	77.7665	614.35	73.477	614.35	79.983	614.35	81.1355	614.35	90.9545	614.35
615.93	73.5605	615.93	82.6745	614.54	94.5215	614.54	81.5135	614.54	89.4665	614.54	100.775		614.54	85.4645	614.54	86.702	614.54	90.5935	614.54	95.001	614.54	82.002	614.54	77.078		614.54	70.36	614.54	90.535	614.54	101.652	614.54	102.537	614.54	98.697	614.54	57.995		614.54	77.7635	614.54	73.5035	614.54	80.0615	614.54	81.189	614.54	90.9795	614.54
616.13	73.608	616.13	82.761	614.73	94.5975	614.73	81.569	614.73	89.5485	614.73	100.816		614.73	85.497	614.73	86.7295	614.73	90.668	614.73	95.069	614.73	82.001	614.73	77.117		614.73	70.393	614.73	90.6605	614.73	101.697	614.73	102.601	614.73	98.764	614.73	58.044		614.73	77.789	614.73	73.5195	614.73	80.119	614.73	81.2295	614.73	91.003	614.73
616.32	73.667	616.32	82.7845	614.92	94.6205	614.92	81.612	614.92	89.6205	614.92	100.855		614.92	85.538	614.92	86.7695	614.92	90.776	614.92	95.125	614.92	82.0375	614.92	77.166		614.92	70.4485	614.92	90.77	614.92	101.733	614.92	102.655	614.92	98.8385	614.92	58.104		614.92	77.8075	614.92	73.54	614.92	80.159	614.92	81.2835	614.92	91.0205	614.92
616.51	73.713	616.51	82.8805	615.11	94.6895	615.11	81.655	615.11	89.657	615.11	100.888		615.11	85.524	615.11	86.822	615.11	90.827	615.11	95.206	615.11	82.075	615.11	77.2105		615.11	70.4805	615.11	90.8965	615.11	101.812	615.11	102.734	615.11	98.919	615.11	58.1765		615.11	77.8135	615.11	73.5785	615.11	80.212	615.11	81.3585	615.11	91.0195	615.11
616.7	73.7235	616.7	82.9645	615.31	94.751	615.31	81.6855	615.31	89.679	615.31	100.889		615.31	85.562	615.31	86.85	615.31	90.892	615.31	95.232	615.31	82.1245	615.31	77.264		615.31	70.5025	615.31	90.9965	615.31	101.839	615.31	102.773	615.31	98.999	615.31	58.234		615.31	77.83	615.31	73.5955	615.31	80.246	615.31	81.4075	615.31	91.0335	615.31
616.9	73.7175	616.9	83.0535	615.5	94.8245	615.5	81.7175	615.5	89.716	615.5	100.961		615.5	85.575	615.5	86.8985	615.5	90.9315	615.5	95.3075	615.5	82.1335	615.5	77.287		615.5	70.5475	615.5	91.1015	615.5	101.894	615.5	102.855	615.5	99.0695	615.5	58.2905		615.5	77.854	615.5	73.5985	615.5	80.2935	615.5	81.4315	615.5	91.071	615.5
617.09	73.722	617.09	83.0685	615.69	94.9145	615.69	81.763	615.69	89.743	615.69	100.998		615.69	85.609	615.69	86.9345	615.69	90.959	615.69	95.321	615.69	82.143	615.69	77.2915		615.69	70.5995	615.69	91.153	615.69	101.921	615.69	102.9	615.69	99.1265	615.69	58.3435		615.69	77.851	615.69	73.6305	615.69	80.2985	615.69	81.4865	615.69	91.0965	615.69
617.28	73.7935	617.28	83.0495	615.88	94.9505	615.88	81.8065	615.88	89.8255	615.88	101.019		615.88	85.6565	615.88	86.9805	615.88	91.035	615.88	95.3605	615.88	82.126	615.88	77.3315		615.88	70.659	615.88	91.2755	615.88	101.957	615.88	102.991	615.88	99.217	615.88	58.3935		615.88	77.8715	615.88	73.658	615.88	80.3365	615.88	81.5215	615.88	91.1125	615.88
617.47	73.8195	617.47	83.0755	616.07	95.007	616.07	81.858	616.07	89.893	616.07	101.09		616.07	85.701	616.07	86.992	616.07	91.0665	616.07	95.407	616.07	82.1485	616.07	77.363		616.07	70.674	616.07	91.3535	616.07	102.001	616.07	103.029	616.07	99.2745	616.07	58.4385		616.07	77.898	616.07	73.6845	616.07	80.379	616.07	81.5535	616.07	91.1555	616.07
617.67	73.8465	617.67	83.052	616.26	95.047	616.26	81.897	616.26	89.9745	616.26	101.114		616.26	85.734	616.26	87.037	616.26	91.091	616.26	95.44	616.26	82.169	616.26	77.3975		616.26	70.7135	616.26	91.4305	616.26	102.032	616.26	103.093	616.26	99.337	616.26	58.493		616.26	77.922	616.26	73.703	616.26	80.4055	616.26	81.565	616.26	91.17	616.26
617.86	73.9105	617.86	83.0875	616.45	95.127	616.45	81.937	616.45	90.0055	616.45	101.15		616.45	85.778	616.45	87.036	616.45	91.1365	616.45	95.4895	616.45	82.2145	616.45	77.45		616.45	70.723	616.45	91.504	616.45	102.073	616.45	103.159	616.45	99.409	616.45	58.5635		616.45	77.918	616.45	73.7135	616.45	80.445	616.45	81.625	616.45	91.2115	616.45
618.05	73.959	618.05	83.141	616.64	95.17	616.64	81.974	616.64	90.0255	616.64	101.162		616.64	85.82	616.64	87.086	616.64	91.1935	616.64	95.5125	616.64	82.2155	616.64	77.462		616.64	70.7965	616.64	91.6065	616.64	102.077	616.64	103.206	616.64	99.4625	616.64	58.6055		616.64	77.968	616.64	73.744	616.64	80.4465	616.64	81.6605	616.64	91.2235	616.64
618.24	73.9935	618.24	83.1915	616.83	95.1955	616.83	82.0225	616.83	90.0395	616.83	101.186		616.83	85.853	616.83	87.1325	616.83	91.2265	616.83	95.502	616.83	82.2525	616.83	77.4945		616.83	70.8375	616.83	91.679	616.83	102.09	616.83	103.266	616.83	99.54	616.83	58.631		616.83	77.9795	616.83	73.7805	616.83	80.4575	616.83	81.682	616.83	91.2815	616.83
618.43	74.0285	618.43	83.2155	617.03	95.2685	617.03	82.0745	617.03	90.053	617.03	101.238		617.03	85.874	617.03	87.165	617.03	91.2605	617.03	95.528	617.03	82.273	617.03	77.503		617.03	70.866	617.03	91.7835	617.03	102.141	617.03	103.328	617.03	99.5965	617.03	58.673		617.03	77.979	617.03	73.802	617.03	80.4785	617.03	81.7185	617.03	91.308	617.03
618.63	74.0895	618.63	83.2	617.22	95.2985	617.22	82.132	617.22	90.102	617.22	101.26		617.22	85.901	617.22	87.194	617.22	91.297	617.22	95.5115	617.22	82.2815	617.22	77.483		617.22	70.923	617.22	91.843	617.22	102.133	617.22	103.38	617.22	99.6135	617.22	58.701		617.22	77.9865	617.22	73.8305	617.22	80.497	617.22	81.733	617.22	91.349	617.22
618.82	74.134	618.82	83.1835	617.41	95.318	617.41	82.1865	617.41	90.1605	617.41	101.311		617.41	85.9225	617.41	87.2375	617.41	91.3535	617.41	95.54	617.41	82.259	617.41	77.521		617.41	70.9755	617.41	91.9435	617.41	102.162	617.41	103.43	617.41	99.695	617.41	58.709		617.41	78	617.41	73.8605	617.41	80.522	617.41	81.749	617.41	91.3655	617.41
619.01	74.159	619.01	83.167	617.6	95.3465	617.6	82.239	617.6	90.2015	617.6	101.311		617.6	85.9725	617.6	87.265	617.6	91.383	617.6	95.5485	617.6	82.2665	617.6	77.5405		617.6	71.0375	617.6	92.022	617.6	102.158	617.6	103.467	617.6	99.73	617.6	58.7375		617.6	77.9915	617.6	73.8885	617.6	80.5415	617.6	81.7925	617.6	91.4055	617.6
619.2	74.2435	619.2	83.1995	617.79	95.356	617.79	82.2755	617.79	90.252	617.79	101.332		617.79	85.9865	617.79	87.326	617.79	91.419	617.79	95.5575	617.79	82.2715	617.79	77.5685		617.79	71.082	617.79	92.098	617.79	102.137	617.79	103.531	617.79	99.7735	617.79	58.7755		617.79	78.021	617.79	73.9095	617.79	80.579	617.79	81.804	617.79	91.4545	617.79
619.39	74.22	619.39	83.2515	617.98	95.3615	617.98	82.332	617.98	90.281	617.98	101.405		617.98	85.983	617.98	87.3455	617.98	91.4235	617.98	95.568	617.98	82.32	617.98	77.574		617.98	71.105	617.98	92.156	617.98	102.15	617.98	103.609	617.98	99.8095	617.98	58.8455		617.98	78.022	617.98	73.9065	617.98	80.602	617.98	81.8415	617.98	91.496	617.98
619.59	74.3045	619.59	83.2265	618.17	95.4015	618.17	82.3535	618.17	90.3165	618.17	101.425		618.17	86.019	618.17	87.3755	618.17	91.4765	618.17	95.5525	618.17	82.3305	618.17	77.5905		618.17	71.1525	618.17	92.2475	618.17	102.132	618.17	103.655	618.17	99.8595	618.17	58.882		618.17	78.0275	618.17	73.934	618.17	80.6215	618.17	81.866	618.17	91.5315	618.17
619.78	74.308	619.78	83.2415	618.36	95.4495	618.36	82.4185	618.36	90.3135	618.36	101.463		618.36	86.024	618.36	87.3945	618.36	91.533	618.36	95.543	618.36	82.3195	618.36	77.611		618.36	71.1995	618.36	92.3385	618.36	102.133	618.36	103.677	618.36	99.894	618.36	58.881		618.36	78.006	618.36	73.9415	618.36	80.656	618.36	81.9115	618.36	91.5375	618.36
619.97	74.3415	619.97	83.279	618.55	95.511	618.55	82.4575	618.55	90.3565	618.55	101.492		618.55	86.0465	618.55	87.4505	618.55	91.5705	618.55	95.5465	618.55	82.3145	618.55	77.59		618.55	71.272	618.55	92.4165	618.55	102.158	618.55	103.709	618.55	99.8945	618.55	58.8975		618.55	78.0185	618.55	73.9645	618.55	80.6595	618.55	81.931	618.55	91.5245	618.55
620.16	74.4385	620.16	83.3255	618.74	95.5415	618.74	82.501	618.74	90.415	618.74	101.526		618.74	86.068	618.74	87.467	618.74	91.567	618.74	95.555	618.74	82.356	618.74	77.6235		618.74	71.2965	618.74	92.469	618.74	102.184	618.74	103.764	618.74	99.932	618.74	58.9385		618.74	77.9835	618.74	73.982	618.74	80.6975	618.74	81.951	618.74	91.528	618.74
620.35	74.4905	620.35	83.3855	618.94	95.5845	618.94	82.533	618.94	90.459	618.94	101.575		618.94	86.0945	618.94	87.5055	618.94	91.588	618.94	95.585	618.94	82.358	618.94	77.6295		618.94	71.369	618.94	92.534	618.94	102.207	618.94	103.802	618.94	99.9735	618.94	58.984		618.94	77.988	618.94	74.014	618.94	80.7145	618.94	81.9725	618.94	91.494	618.94
620.55	74.493	620.55	83.4385	619.13	95.6555	619.13	82.582	619.13	90.4835	619.13	101.603		619.13	86.147	619.13	87.532	619.13	91.608	619.13	95.587	619.13	82.3475	619.13	77.644		619.13	71.427	619.13	92.5665	619.13	102.191	619.13	103.862	619.13	99.9935	619.13	59.01		619.13	77.9975	619.13	74.0315	619.13	80.742	619.13	81.9695	619.13	91.4995	619.13
620.74	74.4825	620.74	83.489	619.32	95.6935	619.32	82.6125	619.32	90.5095	619.32	101.646		619.32	86.2	619.32	87.5495	619.32	91.6505	619.32	95.6365	619.32	82.381	619.32	77.684		619.32	71.458	619.32	92.6335	619.32	102.231	619.32	103.922	619.32	100.012	619.32	59.037		619.32	78.0155	619.32	74.039	619.32	80.779	619.32	81.996	619.32	91.5205	619.32
620.93	74.5045	620.93	83.505	619.51	95.7245	619.51	82.671	619.51	90.5345	619.51	101.65		619.51	86.2195	619.51	87.5575	619.51	91.674	619.51	95.631	619.51	82.4215	619.51	77.6855		619.51	71.496	619.51	92.6805	619.51	102.246	619.51	103.992	619.51	100.011	619.51	59.074		619.51	78.0105	619.51	74.043	619.51	80.84	619.51	82.038	619.51	91.558	619.51
621.12	74.5775	621.12	83.547	619.7	95.7565	619.7	82.7005	619.7	90.5465	619.7	101.677		619.7	86.245	619.7	87.5835	619.7	91.7235	619.7	95.6365	619.7	82.4265	619.7	77.7085		619.7	71.533	619.7	92.726	619.7	102.279	619.7	104.048	619.7	100.09	619.7	59.1235		619.7	78.0375	619.7	74.0365	619.7	80.845	619.7	82.0445	619.7	91.5325	619.7
621.31	74.5705	621.31	83.605	619.89	95.8005	619.89	82.7665	619.89	90.5955	619.89	101.709		619.89	86.2955	619.89	87.5905	619.89	91.789	619.89	95.6705	619.89	82.4625	619.89	77.7055		619.89	71.5515	619.89	92.8035	619.89	102.328	619.89	104.051	619.89	100.108	619.89	59.1645		619.89	78.0435	619.89	74.0215	619.89	80.858	619.89	82.076	619.89	91.533	619.89
621.51	74.6205	621.51	83.5935	620.08	95.869	620.08	82.795	620.08	90.642	620.08	101.719		620.08	86.299	620.08	87.6435	620.08	91.8585	620.08	95.6915	620.08	82.432	620.08	77.738		620.08	71.6185	620.08	92.8765	620.08	102.322	620.08	104.058	620.08	100.138	620.08	59.168		620.08	78.0595	620.08	74.043	620.08	80.891	620.08	82.0805	620.08	91.5205	620.08
621.7	74.6105	621.7	83.6125	620.27	95.889	620.27	82.873	620.27	90.6295	620.27	101.692		620.27	86.279	620.27	87.6455	620.27	91.856	620.27	95.732	620.27	82.4435	620.27	77.732		620.27	71.6315	620.27	92.907	620.27	102.347	620.27	104.077	620.27	100.132	620.27	59.205		620.27	78.0565	620.27	74.033	620.27	80.903	620.27	82.103	620.27	91.5155	620.27
621.89	74.683	621.89	83.673	620.46	95.876	620.46	82.886	620.46	90.691	620.46	101.71		620.46	86.3145	620.46	87.6965	620.46	91.921	620.46	95.7445	620.46	82.4865	620.46	77.746		620.46	71.6635	620.46	92.9715	620.46	102.359	620.46	104.133	620.46	100.172	620.46	59.2725		620.46	78.0695	620.46	74.0395	620.46	80.9135	620.46	82.1085	620.46	91.544	620.46
622.08	74.6635	622.08	83.645	620.65	95.872	620.65	82.942	620.65	90.715	620.65	101.705		620.65	86.3275	620.65	87.7055	620.65	91.9385	620.65	95.7825	620.65	82.4945	620.65	77.7685		620.65	71.6755	620.65	93.0215	620.65	102.371	620.65	104.148	620.65	100.207	620.65	59.3105		620.65	78.0695	620.65	74.0325	620.65	80.9695	620.65	82.1135	620.65	91.576	620.65
622.27	74.664	622.27	83.6785	620.84	95.9075	620.84	82.974	620.84	90.707	620.84	101.75		620.84	86.334	620.84	87.733	620.84	91.9905	620.84	95.8135	620.84	82.492	620.84	77.8075		620.84	71.7165	620.84	93.1105	620.84	102.401	620.84	104.181	620.84	100.258	620.84	59.354		620.84	78.068	620.84	74.0425	620.84	81.0005	620.84	82.1205	620.84	91.5935	620.84
622.47	74.662	622.47	83.648	621.03	95.902	621.03	83.0175	621.03	90.7295	621.03	101.771		621.03	86.3505	621.03	87.725	621.03	92.037	621.03	95.85	621.03	82.5035	621.03	77.833		621.03	71.717	621.03	93.1835	621.03	102.446	621.03	104.193	621.03	100.303	621.03	59.3895		621.03	78.0555	621.03	74.0425	621.03	80.987	621.03	82.1395	621.03	91.618	621.03
622.66	74.707	622.66	83.665	621.23	95.8935	621.23	83.051	621.23	90.782	621.23	101.749		621.23	86.35	621.23	87.756	621.23	92.0875	621.23	95.8535	621.23	82.5185	621.23	77.8655		621.23	71.743	621.23	93.276	621.23	102.474	621.23	104.195	621.23	100.344	621.23	59.405		621.23	78.084	621.23	74.037	621.23	81.0075	621.23	82.177	621.23	91.631	621.23
622.85	74.7055	622.85	83.663	621.42	95.914	621.42	83.0785	621.42	90.802	621.42	101.743		621.42	86.3355	621.42	87.7725	621.42	92.104	621.42	95.8455	621.42	82.5055	621.42	77.8985		621.42	71.77	621.42	93.332	621.42	102.455	621.42	104.189	621.42	100.399	621.42	59.4505		621.42	78.068	621.42	74.057	621.42	80.9915	621.42	82.2055	621.42	91.6445	621.42
623.04	74.7305	623.04	83.7035	621.61	95.9215	621.61	83.095	621.61	90.814	621.61	101.772		621.61	86.329	621.61	87.805	621.61	92.1465	621.61	95.89	621.61	82.4965	621.61	77.9285		621.61	71.7865	621.61	93.408	621.61	102.483	621.61	104.189	621.61	100.442	621.61	59.4785		621.61	78.082	621.61	74.043	621.61	80.9745	621.61	82.1935	621.61	91.646	621.61
623.23	74.7375	623.23	83.742	621.8	95.91	621.8	83.1485	621.8	90.8435	621.8	101.764		621.8	86.33	621.8	87.7945	621.8	92.161	621.8	95.869	621.8	82.5095	621.8	77.9425		621.8	71.797	621.8	93.45	621.8	102.469	621.8	104.188	621.8	100.45	621.8	59.516		621.8	78.06	621.8	74.07	621.8	80.999	621.8	82.2225	621.8	91.662	621.8
623.42	74.7495	623.42	83.7425	621.99	95.9265	621.99	83.188	621.99	90.8685	621.99	101.773		621.99	86.3285	621.99	87.8165	621.99	92.169	621.99	95.9035	621.99	82.49	621.99	77.968		621.99	71.866	621.99	93.492	621.99	102.52	621.99	104.216	621.99	100.486	621.99	59.517		621.99	78.036	621.99	74.097	621.99	81.032	621.99	82.254	621.99	91.67	621.99
623.62	74.8015	623.62	83.817	622.18	95.924	622.18	83.215	622.18	90.858	622.18	101.77		622.18	86.3695	622.18	87.804	622.18	92.1695	622.18	95.9285	622.18	82.519	622.18	77.9825		622.18	71.865	622.18	93.5305	622.18	102.552	622.18	104.218	622.18	100.528	622.18	59.5405		622.18	78.015	622.18	74.0925	622.18	81.03	622.18	82.2725	622.18	91.691	622.18
623.81	74.836	623.81	83.9045	622.37	95.9255	622.37	83.216	622.37	90.902	622.37	101.829		622.37	86.399	622.37	87.8495	622.37	92.2255	622.37	95.915	622.37	82.52	622.37	78.01		622.37	71.9025	622.37	93.592	622.37	102.561	622.37	104.273	622.37	100.573	622.37	59.575		622.37	78.025	622.37	74.108	622.37	81.0545	622.37	82.288	622.37	91.701	622.37
624	74.846	624	83.903	622.56	95.971	622.56	83.253	622.56	90.9045	622.56	101.848		622.56	86.4235	622.56	87.8515	622.56	92.208	622.56	95.9555	622.56	82.5045	622.56	78.0235		622.56	71.936	622.56	93.6135	622.56	102.587	622.56	104.283	622.56	100.586	622.56	59.5655		622.56	78.0215	622.56	74.1435	622.56	81.0745	622.56	82.313	622.56	91.708	622.56
624.19	74.9225	624.19	83.925	622.75	96.0245	622.75	83.247	622.75	90.908	622.75	101.895		622.75	86.436	622.75	87.845	622.75	92.2295	622.75	95.9695	622.75	82.534	622.75	78.0415		622.75	71.9535	622.75	93.6535	622.75	102.624	622.75	104.319	622.75	100.629	622.75	59.587		622.75	78.026	622.75	74.1645	622.75	81.097	622.75	82.3375	622.75	91.694	622.75
624.38	74.9205	624.38	83.8895	622.94	96.051	622.94	83.286	622.94	90.9125	622.94	101.916		622.94	86.4455	622.94	87.8225	622.94	92.246	622.94	95.9745	622.94	82.5265	622.94	78.049		622.94	71.9485	622.94	93.691	622.94	102.604	622.94	104.333	622.94	100.642	622.94	59.602		622.94	78.0465	622.94	74.167	622.94	81.112	622.94	82.361	622.94	91.726	622.94
624.57	74.9305	624.57	83.9295	623.13	96.095	623.13	83.3215	623.13	90.921	623.13	101.879		623.13	86.44	623.13	87.862	623.13	92.2425	623.13	95.9685	623.13	82.5295	623.13	78.0665		623.13	71.988	623.13	93.7075	623.13	102.567	623.13	104.347	623.13	100.642	623.13	59.6345		623.13	78.041	623.13	74.18	623.13	81.1735	623.13	82.381	623.13	91.7545	623.13
624.77	74.942	624.77	83.9555	623.32	96.118	623.32	83.3295	623.32	90.8885	623.32	101.933		623.32	86.4375	623.32	87.8285	623.32	92.2495	623.32	96.002	623.32	82.531	623.32	78.0885		623.32	71.9875	623.32	93.72	623.32	102.57	623.32	104.37	623.32	100.688	623.32	59.6715		623.32	78.002	623.32	74.175	623.32	81.196	623.32	82.3785	623.32	91.7465	623.32
624.96	75.02	624.96	84.005	623.51	96.1315	623.51	83.3855	623.51	90.8995	623.51	101.943		623.51	86.4605	623.51	87.867	623.51	92.281	623.51	96.005	623.51	82.5415	623.51	78.0955		623.51	72.026	623.51	93.7415	623.51	102.602	623.51	104.418	623.51	100.715	623.51	59.6895		623.51	78.019	623.51	74.196	623.51	81.2275	623.51	82.37	623.51	91.757	623.51
625.15	75.062	625.15	83.971	623.7	96.156	623.7	83.412	623.7	90.929	623.7	101.934		623.7	86.4665	623.7	87.8565	623.7	92.3035	623.7	95.975	623.7	82.5485	623.7	78.101		623.7	72.0365	623.7	93.7795	623.7	102.564	623.7	104.441	623.7	100.738	623.7	59.72		623.7	78.013	623.7	74.232	623.7	81.2575	623.7	82.4225	623.7	91.747	623.7
625.34	75.062	625.34	83.9275	623.89	96.1955	623.89	83.443	623.89	90.9565	623.89	101.939		623.89	86.4525	623.89	87.9065	623.89	92.342	623.89	96.024	623.89	82.559	623.89	78.123		623.89	72.055	623.89	93.8365	623.89	102.608	623.89	104.473	623.89	100.758	623.89	59.734		623.89	78.0205	623.89	74.2355	623.89	81.267	623.89	82.432	623.89	91.7695	623.89
625.53	75.1095	625.53	83.9375	624.08	96.2005	624.08	83.448	624.08	90.9465	624.08	101.972		624.08	86.4825	624.08	87.9305	624.08	92.3375	624.08	95.9815	624.08	82.5545	624.08	78.1485		624.08	72.079	624.08	93.8735	624.08	102.554	624.08	104.475	624.08	100.766	624.08	59.764		624.08	78.024	624.08	74.2325	624.08	81.2635	624.08	82.4255	624.08	91.772	624.08
625.72	75.1005	625.72	83.9305	624.27	96.209	624.27	83.494	624.27	91.0135	624.27	101.965		624.27	86.4895	624.27	87.9425	624.27	92.392	624.27	95.961	624.27	82.562	624.27	78.171		624.27	72.084	624.27	93.925	624.27	102.546	624.27	104.486	624.27	100.791	624.27	59.791		624.27	78.0435	624.27	74.257	624.27	81.2925	624.27	82.4685	624.27	91.762	624.27
625.92	75.0795	625.92	83.898	624.47	96.2595	624.47	83.528	624.47	91.022	624.47	101.97		624.47	86.483	624.47	87.9295	624.47	92.41	624.47	95.966	624.47	82.577	624.47	78.1895		624.47	72.0975	624.47	93.9765	624.47	102.536	624.47	104.495	624.47	100.835	624.47	59.79		624.47	78.016	624.47	74.256	624.47	81.298	624.47	82.4845	624.47	91.734	624.47
626.11	75.0915	626.11	83.964	624.66	96.2725	624.66	83.571	624.66	91.031	624.66	101.989		624.66	86.475	624.66	87.935	624.66	92.418	624.66	95.9605	624.66	82.589	624.66	78.2035		624.66	72.121	624.66	94.0255	624.66	102.531	624.66	104.506	624.66	100.86	624.66	59.8185		624.66	78.0145	624.66	74.2415	624.66	81.2825	624.66	82.4865	624.66	91.731	624.66
626.3	75.059	626.3	83.9915	624.85	96.2515	624.85	83.614	624.85	91.0395	624.85	101.981		624.85	86.48	624.85	87.97	624.85	92.44	624.85	95.952	624.85	82.5785	624.85	78.226		624.85	72.1755	624.85	94.0785	624.85	102.495	624.85	104.53	624.85	100.875	624.85	59.845		624.85	78.0085	624.85	74.2495	624.85	81.2995	624.85	82.4965	624.85	91.7595	624.85
626.49	75.074	626.49	84.019	625.04	96.287	625.04	83.659	625.04	91.0765	625.04	101.995		625.04	86.457	625.04	87.9925	625.04	92.463	625.04	95.9575	625.04	82.5975	625.04	78.2295		625.04	72.203	625.04	94.11	625.04	102.524	625.04	104.569	625.04	100.893	625.04	59.8425		625.04	78.0095	625.04	74.2495	625.04	81.301	625.04	82.5085	625.04	91.753	625.04
626.68	75.1095	626.68	84.0235	625.23	96.298	625.23	83.685	625.23	91.0995	625.23	102.061		625.23	86.4745	625.23	87.99	625.23	92.495	625.23	95.9515	625.23	82.6055	625.23	78.233		625.23	72.2035	625.23	94.1445	625.23	102.541	625.23	104.612	625.23	100.91	625.23	59.8405		625.23	78.006	625.23	74.262	625.23	81.2985	625.23	82.532	625.23	91.7305	625.23
626.87	75.112	626.87	84.0305	625.42	96.3015	625.42	83.717	625.42	91.1465	625.42	102.082		625.42	86.5005	625.42	88.031	625.42	92.522	625.42	95.929	625.42	82.617	625.42	78.226		625.42	72.2475	625.42	94.197	625.42	102.526	625.42	104.618	625.42	100.904	625.42	59.8485		625.42	78.009	625.42	74.3025	625.42	81.2705	625.42	82.54	625.42	91.745	625.42
627.06	75.1	627.06	83.987	625.61	96.3085	625.61	83.71	625.61	91.157	625.61	102.108		625.61	86.512	625.61	87.9995	625.61	92.5385	625.61	95.956	625.61	82.624	625.61	78.2015		625.61	72.2445	625.61	94.2535	625.61	102.55	625.61	104.602	625.61	100.904	625.61	59.864		625.61	78.007	625.61	74.2875	625.61	81.28	625.61	82.556	625.61	91.724	625.61
627.26	75.0925	627.26	84.0165	625.8	96.3195	625.8	83.742	625.8	91.154	625.8	102.106		625.8	86.525	625.8	88.031	625.8	92.5245	625.8	96.006	625.8	82.656	625.8	78.22		625.8	72.286	625.8	94.258	625.8	102.618	625.8	104.612	625.8	100.922	625.8	59.8635		625.8	77.99	625.8	74.2895	625.8	81.289	625.8	82.5645	625.8	91.746	625.8
627.45	75.114	627.45	84.0755	625.99	96.3435	625.99	83.7405	625.99	91.1805	625.99	102.127		625.99	86.5485	625.99	88.0105	625.99	92.5025	625.99	95.996	625.99	82.6545	625.99	78.223		625.99	72.297	625.99	94.263	625.99	102.594	625.99	104.581	625.99	100.945	625.99	59.8785		625.99	77.9845	625.99	74.289	625.99	81.324	625.99	82.6155	625.99	91.7265	625.99
627.64	75.1115	627.64	84.088	626.18	96.3365	626.18	83.763	626.18	91.233	626.18	102.099		626.18	86.53	626.18	88.0165	626.18	92.5395	626.18	96.0285	626.18	82.66	626.18	78.261		626.18	72.3055	626.18	94.3125	626.18	102.648	626.18	104.615	626.18	101.002	626.18	59.9195		626.18	77.9925	626.18	74.3045	626.18	81.347	626.18	82.617	626.18	91.722	626.18
627.83	75.174	627.83	84.1015	626.37	96.359	626.37	83.791	626.37	91.22	626.37	102.133		626.37	86.521	626.37	88.021	626.37	92.5145	626.37	96.057	626.37	82.6615	626.37	78.2465		626.37	72.3405	626.37	94.3285	626.37	102.663	626.37	104.612	626.37	100.99	626.37	59.9355		626.37	77.9845	626.37	74.301	626.37	81.346	626.37	82.5985	626.37	91.7375	626.37
628.02	75.216	628.02	84.1385	626.56	96.3795	626.56	83.8175	626.56	91.236	626.56	102.112		626.56	86.522	626.56	88.035	626.56	92.524	626.56	96.074	626.56	82.676	626.56	78.242		626.56	72.3745	626.56	94.3315	626.56	102.692	626.56	104.605	626.56	100.952	626.56	59.967		626.56	77.974	626.56	74.344	626.56	81.3715	626.56	82.631	626.56	91.7685	626.56
628.21	75.227	628.21	84.1175	626.75	96.39	626.75	83.8165	626.75	91.2515	626.75	102.09		626.75	86.546	626.75	88.0595	626.75	92.5345	626.75	96.0885	626.75	82.685	626.75	78.2565		626.75	72.4045	626.75	94.354	626.75	102.701	626.75	104.618	626.75	100.965	626.75	59.981		626.75	77.97	626.75	74.376	626.75	81.4105	626.75	82.679	626.75	91.76	626.75
628.4	75.2435	628.4	84.1315	626.94	96.4055	626.94	83.843	626.94	91.278	626.94	102.117		626.94	86.532	626.94	88.059	626.94	92.522	626.94	96.1	626.94	82.688	626.94	78.2845		626.94	72.398	626.94	94.3575	626.94	102.705	626.94	104.614	626.94	100.998	626.94	59.9985		626.94	77.971	626.94	74.3775	626.94	81.406	626.94	82.6795	626.94	91.726	626.94
628.6	75.227	628.6	84.142	627.13	96.4145	627.13	83.862	627.13	91.2855	627.13	102.094		627.13	86.557	627.13	88.0985	627.13	92.5175	627.13	96.1155	627.13	82.6715	627.13	78.2915		627.13	72.437	627.13	94.37	627.13	102.681	627.13	104.606	627.13	101.022	627.13	60.033		627.13	77.972	627.13	74.3845	627.13	81.4325	627.13	82.692	627.13	91.712	627.13
628.79	75.244	628.79	84.1445	627.32	96.4155	627.32	83.882	627.32	91.306	627.32	102.066		627.32	86.545	627.32	88.12	627.32	92.528	627.32	96.127	627.32	82.6515	627.32	78.31		627.32	72.471	627.32	94.4405	627.32	102.654	627.32	104.584	627.32	101.039	627.32	60.0495		627.32	77.9725	627.32	74.381	627.32	81.451	627.32	82.6575	627.32	91.7135	627.32
628.98	75.2335	628.98	84.114	627.51	96.4345	627.51	83.9295	627.51	91.327	627.51	102.066		627.51	86.5335	627.51	88.12	627.51	92.4905	627.51	96.148	627.51	82.6475	627.51	78.327		627.51	72.474	627.51	94.428	627.51	102.639	627.51	104.593	627.51	101.056	627.51	60.0625		627.51	77.9725	627.51	74.3835	627.51	81.498	627.51	82.687	627.51	91.724	627.51
629.17	75.287	629.17	84.124	627.7	96.4715	627.7	83.951	627.7	91.3675	627.7	102.081		627.7	86.537	627.7	88.165	627.7	92.4735	627.7	96.134	627.7	82.6505	627.7	78.3755		627.7	72.505	627.7	94.454	627.7	102.615	627.7	104.61	627.7	101.086	627.7	60.075		627.7	77.982	627.7	74.3765	627.7	81.517	627.7	82.7075	627.7	91.742	627.7
629.36	75.285	629.36	84.1495	627.89	96.5025	627.89	83.973	627.89	91.3805	627.89	102.122		627.89	86.5245	627.89	88.1525	627.89	92.4855	627.89	96.1205	627.89	82.655	627.89	78.365		627.89	72.508	627.89	94.49	627.89	102.57	627.89	104.621	627.89	101.09	627.89	60.1045		627.89	78.005	627.89	74.3965	627.89	81.5005	627.89	82.7135	627.89	91.7365	627.89
629.55	75.3425	629.55	84.134	628.08	96.505	628.08	84.0235	628.08	91.36	628.08	102.113		628.08	86.5175	628.08	88.1525	628.08	92.512	628.08	96.13	628.08	82.639	628.08	78.3845		628.08	72.533	628.08	94.5485	628.08	102.569	628.08	104.659	628.08	101.107	628.08	60.1065		628.08	78.006	628.08	74.4065	628.08	81.49	628.08	82.662	628.08	91.744	628.08
629.74	75.3565	629.74	84.177	628.27	96.5375	628.27	84.0735	628.27	91.3385	628.27	102.142		628.27	86.519	628.27	88.1265	628.27	92.546	628.27	96.1465	628.27	82.6445	628.27	78.387		628.27	72.54	628.27	94.582	628.27	102.565	628.27	104.665	628.27	101.127	628.27	60.1075		628.27	77.9975	628.27	74.397	628.27	81.49	628.27	82.677	628.27	91.7515	628.27
629.93	75.3165	629.93	84.168	628.46	96.5435	628.46	84.0565	628.46	91.334	628.46	102.147		628.46	86.5205	628.46	88.1395	628.46	92.5785	628.46	96.118	628.46	82.623	628.46	78.4175		628.46	72.558	628.46	94.626	628.46	102.547	628.46	104.733	628.46	101.165	628.46	60.1325		628.46	78.0075	628.46	74.4175	628.46	81.5175	628.46	82.7035	628.46	91.7295	628.46
630.12	75.3445	630.12	84.1665	628.65	96.5195	628.65	84.065	628.65	91.332	628.65	102.168		628.65	86.5375	628.65	88.1335	628.65	92.5855	628.65	96.123	628.65	82.576	628.65	78.4475		628.65	72.5595	628.65	94.661	628.65	102.537	628.65	104.741	628.65	101.21	628.65	60.1405		628.65	78.0415	628.65	74.382	628.65	81.5375	628.65	82.7085	628.65	91.7315	628.65
630.32	75.372	630.32	84.1665	628.84	96.5385	628.84	84.104	628.84	91.338	628.84	102.206		628.84	86.536	628.84	88.1325	628.84	92.6045	628.84	96.123	628.84	82.567	628.84	78.4655		628.84	72.5575	628.84	94.6925	628.84	102.532	628.84	104.781	628.84	101.222	628.84	60.1665		628.84	78.0225	628.84	74.376	628.84	81.546	628.84	82.7025	628.84	91.7105	628.84
630.51	75.4175	630.51	84.2025	629.03	96.5645	629.03	84.1245	629.03	91.3565	629.03	102.179		629.03	86.5555	629.03	88.1415	629.03	92.6435	629.03	96.109	629.03	82.568	629.03	78.4645		629.03	72.562	629.03	94.709	629.03	102.526	629.03	104.759	629.03	101.184	629.03	60.181		629.03	78.047	629.03	74.3835	629.03	81.5525	629.03	82.711	629.03	91.714	629.03
630.7	75.4315	630.7	84.244	629.22	96.5385	629.22	84.117	629.22	91.3735	629.22	102.174		629.22	86.556	629.22	88.1195	629.22	92.6565	629.22	96.081	629.22	82.5755	629.22	78.4665		629.22	72.5735	629.22	94.723	629.22	102.54	629.22	104.769	629.22	101.166	629.22	60.188		629.22	78.046	629.22	74.3755	629.22	81.5395	629.22	82.7215	629.22	91.7185	629.22
630.89	75.4325	630.89	84.238	629.41	96.5695	629.41	84.144	629.41	91.3555	629.41	102.19		629.41	86.574	629.41	88.126	629.41	92.677	629.41	96.087	629.41	82.6035	629.41	78.4555		629.41	72.5895	629.41	94.73	629.41	102.554	629.41	104.769	629.41	101.142	629.41	60.199		629.41	78.046	629.41	74.378	629.41	81.5285	629.41	82.7515	629.41	91.7055	629.41
631.08	75.449	631.08	84.251	629.6	96.563	629.6	84.155	629.6	91.3615	629.6	102.167		629.6	86.58	629.6	88.1465	629.6	92.7095	629.6	96.07	629.6	82.591	629.6	78.482		629.6	72.6075	629.6	94.7925	629.6	102.565	629.6	104.781	629.6	101.165	629.6	60.2135		629.6	78.0645	629.6	74.383	629.6	81.52	629.6	82.7485	629.6	91.681	629.6
631.27	75.424	631.27	84.277	629.79	96.5435	629.79	84.182	629.79	91.32	629.79	102.156		629.79	86.564	629.79	88.1145	629.79	92.732	629.79	96.078	629.79	82.592	629.79	78.484		629.79	72.6005	629.79	94.805	629.79	102.554	629.79	104.782	629.79	101.167	629.79	60.2205		629.79	78.059	629.79	74.377	629.79	81.509	629.79	82.7515	629.79	91.663	629.79
631.46	75.4245	631.46	84.319	629.98	96.531	629.98	84.216	629.98	91.337	629.98	102.134		629.98	86.576	629.98	88.1135	629.98	92.7165	629.98	96.067	629.98	82.547	629.98	78.521		629.98	72.6135	629.98	94.806	629.98	102.548	629.98	104.781	629.98	101.198	629.98	60.2475		629.98	78.0455	629.98	74.36	629.98	81.537	629.98	82.745	629.98	91.6615	629.98
631.65	75.4065	631.65	84.3515	630.17	96.552	630.17	84.229	630.17	91.3535	630.17	102.149		630.17	86.566	630.17	88.124	630.17	92.7435	630.17	96.058	630.17	82.549	630.17	78.519		630.17	72.6225	630.17	94.8235	630.17	102.538	630.17	104.752	630.17	101.195	630.17	60.264		630.17	78.051	630.17	74.368	630.17	81.5435	630.17	82.7825	630.17	91.645	630.17
631.84	75.4115	631.84	84.314	630.36	96.552	630.36	84.2395	630.36	91.347	630.36	102.141		630.36	86.5845	630.36	88.121	630.36	92.714	630.36	96.0245	630.36	82.556	630.36	78.5185		630.36	72.6265	630.36	94.8325	630.36	102.508	630.36	104.754	630.36	101.173	630.36	60.2635		630.36	78.0625	630.36	74.393	630.36	81.561	630.36	82.7895	630.36	91.617	630.36
[truncated: 373 more rows]
[truncated: 1 more columns]

## Sheet: Thighs
S1 Dataset - Thighs reflectance spectra
[truncated: 1,540 more rows]
[truncated: 1 more columns]
